# Supplementary material for: Functional characterization of Cinnamate 4-hydroxylase gene family in soybean (Glycine max)
Source: PLoS One. 2023 May 15;18(5):e0285698. doi: 10.1371/journal.pone.0285698 (PMC10184913; doi:10.1371/journal.pone.0285698)
Supplement: S2 Table — (XLSX) [file pone.0285698.s003.xlsx]

## Sheet: Characterized plant CYP73
Table S2: Characterized CYP73 in plant species
Class	Uniprot Id	Species	Name in Phylogenetic Tree	Protein Sequence	Reference
Class I	A0A4Y5QZV0	Angelica decursiva	Angelica decursiva (A0A4Y5QZV0)	MDFLFLEKALLGLFIATIVAITISKLRGKKLKLPPGPIPVPVFGNWLQVGDDLNQRNLVGYAKKFGDLFLLRMGQRNLVVVSSPDLAKDVLHTQGVEFGSRTRNVVFDIFTGKGQDMVFTVYSEHWRKMRRIMTVPFFTNKVVQQYRFGWEDEAARVVEDVKANPEAATNGIVLRNRLQLLMYNNMYRIMFDRRFESVDDPLFLKLKALNGERSRLAQSFEYNYGDFIPVLRPLLKGYLKLCQEIKDKRLKLFKDYFVDERKKLESIKSVDNNGLKCAIDHILEAQQKGEIHEDNVLYIVENINVAAIETTLWSIEWGIAELVNNPEIQKKLRNEMDTVLGVGVQICEPDVQKLPYLQAVIKETLRYRMAIPLLVPHMNLHDAKLAGYDIPAESKILVN…	https://doi.org/10.1016/j.gene.2020.144950
	P92994	Arabidopsis thaliana	Arabidopsis thaliana (P92994)	MDLLLLEKSLIAVFVAVILATVISKLRGKKLKLPPGPIPIPIFGNWLQVGDDLNHRNLVDYAKKFGDLFLLRMGQRNLVVVSSPDLTKEVLLTQGVEFGSRTRNVVFDIFTGKGQDMVFTVYGEHWRKMRRIMTVPFFTNKVVQQNREGWEFEAASVVEDVKKNPDSATKGIVLRKRLQLMMYNNMFRIMFDRRFESEDDPLFLRLKALNGERSRLAQSFEYNYGDFIPILRPFLRGYLKICQDVKDRRIALFKKYFVDERKQIASSKPTGSEGLKCAIDHILEAEQKGEINEDNVLYIVENINVAAIETTLWSIEWGIAELVNHPEIQSKLRNELDTVLGPGVQVTEPDLHKLPYLQAVVKETLRLRMAIPLLVPHMNLHDAKLAGYDIPAESKILVN…	https://doi.org/10.1111/j.1365-313X.2009.03996.x
	ADO16181.1	Artemisia annua	Artemisia annua (ADO16181.1)	MDLLLLEKTLLGLLVAILGAIFISKLRGKRFKLPPGPIPVPIFGNWLQVGDDLNHRNLTDLAKKFGEIFLLRMGQRNLVVVSSPDLAKDVLHTQGVEFGSRTRNVVFDIFTGKGQDMVFTVYGEHWRKMRRIMTVPFFTNKVVQQYRFGWEAEAAAVVEDVKKNPASATEGTVLRRRLQLMMYNNMFRIMFDRRFESEDDPLFLKLKALNGERSRLAQSFEYNYGDFIPILRPFLRGYLKLCKEVKDKRLQLFKDYFVDERKKLGSTKSLDNNQIKCAIDHILEAKDKGEINEDNVLYIVENINVAAIETTLWSIEWGIAELVNHPEIQAKLRHELDTKLGPGVQVTEPDIQNLPYLQAVIKETLRLRMAIPLLVPHMNLHDAKLGGFDIPAESKILVN…	https://doi.org/10.1038/srep26458
	A0A286QXW9	Camellia sinensis	Camellia sinensis (A0A286QXW9)	MDLLLLEKSLLGLFVAVVLAITISKLRGKKFKLPPGPIPVPVFGNWLQVGDDLNHRNLTQLAKRFGQIFLLRMGQRNLVVVSSPDLAKEVLHTQGVEFGSRTRNVVFDIFTGKGQDMVFTVYGEHWRKMRRIMTVPFFTNKVVQQYRFGWEDEAGRVVEDVKKNPEAKTNGIVLRRRLQLMMYNNMYRIMFDSRFESEEDPLFVKLKALNGERSRLAQSFEYNYGDFIPILRPFLRGYLKICKEVKERRLQLFKDYFVDERKKLASTKSMDNNTLKCAIDHILDAQQKGEINEDNVLYIVENINVAAIETTLWSIEWGIAELVNHPQIQKKLRHELDTMLGPGVQITEPDTYKLPYLQAVVKETLRLRMAIPLLVPHMNLHDAKLSGYDIPAESKILVN…	https://doi.org/10.3390/genes8080193
	A0A286QXW8	Camellia sinensis	Camellia sinensis (A0A286QXW8)	MDLLLLEKTLIALFIAVVLAITISKLRGKRFKLPPGPIPVPVFGNWLQVGDDLNHRNLTDLAKKFGQIFMLRMGQRNLVVVSSPDLAKEVLHTQGVEFGSRTRNVVFDIFTGKGQDMVFTVYGEHWRKMRRIMTVPFFTNKVVQQYRFGWEEEAGRVVEDVKKNPEAASNGVVLRRRLQLMMYNNMYRIMFDRRFESEEDALFVKLKALNGERSRLAQSFEYNYGDFIPILRPFLRGYLNICKEVKDTRLQLFKDYFVNQRKNLASTKSMDNNSLKCAIDHILDAQHKGEINEDNVLYIVENINVAAIETTLWSIEWGIAELVIHPQVQKKLRQELDAVLGPGTQITEPDTYKLPYLQAVVKETLRLRMAIPLLVPHMNLHDAKLGSYDIPAESKILVN…	https://doi.org/10.3390/genes8080193
	A0A1B1IHZ1	Camptotheca acuminata	Camptotheca acuminata (A0A1B1IHZ1)	MDLLLVEKTLLALFVAIILAITISKLRGKRFKLPPGPIPVPVFGNWLQVGDDLNHRNLTDYAKKFGEIFLLRMGQRNLVVVSSPDLAKDVLHTQGVDFGSRTRNVVFDIFTGKGQDMVFTVYGEHWRKMRRIMTVPFFTNKVVQQYRYGWEEEAARVVEDVKKMPEALTTGIVLRRRLQLMMYNNMYRIMFDRRFESEDDPLFVKLKALNGERSRLAQSFEYNYGDFIPILRPFLRGYLKICREVKERRIQLFKDYFLDERKKLASTKGMDNNGLKCAIDHILEAQQKGEINEDNVLYIVENINVAAIETTLWSIEWGIAELVNHPEIQKQLRHELDTVLGPGVPITEPDTHKLPYLQAVIKETLRLRMAIPLLVPHMNLHDAKLGGYDIPAESKILVN…	https://doi.org/10.1007/s11738-016-2275-7
	P48522	Catharanthus roseus	Catharanthus roseus (P48522)	MDLLLLEKTLLGLFAAIIVASIVSKLRGKKFKLPPGPIPVPVFGNWLQVGDDLNHRNLSDYAKKFGEIFLLRMGQRNLVVVSSPELAKEVLHTQGVEFGSRTRNVVFDIFTGKGQDMVFTVYGEHWRKMRRIMTVPFFTNKVVQQYRYGWEEEAARVVEDVKKNPESATNGIVLRRRLQLMMYNNMYRIMFDRRFESEDDPLFVKLKALNGERSRLAQGFEYNYGDFIPILRPFLRGYLRICKEVKERRLQLFKDYFVDERKKFGSTKSMDNNSLKCAIDHILEAQQKGEINEDNVLYIVENINVAAIETTLWSIEWGIAELVNHPEIQKKLRDELETVLGPGVQITEPDTYKLPYLQAVIKETLRLRMAIPLFLPHMNLHDAKLGGYDIPAESKILVN…	https://doi.org/10.1016/0014-5793(95)01141-z
	O81928	Cicer arietinum	Cicer arietinum (O81928)	MDLLLLEKTLLALFIAATIAITISKLRGKRFKLPPGPIPVPVFGNWLQVGDDLNHRNLTDLAKRFGDIFLLRMGQRNLVVVSSPELAKEVLHTQGVEFGSRTRNVVFDIFTGKGQDMVFTVYGTLAEMRRIMTVPFFTNKVVQQYRFGWEFEAQSVVDDVKKNPEACSSGIVLRRRLQLMMYNIMYRIMFDRRFESEEDPLFVKLKALNGERSRLAQSFEYNYGDFIPILRPFLKGYLKLCKEVKDRRLQLFKDYFVDERKKLGSTKSTTNEGLKCAIDHILDAQQKGEINDDNVLYIVENINVAAIETTLWSIEWGIAELVNHQKIQNKVREEIDRVLGPGHQVTEPDLQKLPYLQAVIKETLRLRMAIPLLVPHMNLHDAKLSGFDIPAESKILVNA…	https://doi.org/10.1016/s0168-9452(00)00214-4
	A0A6M3R3D5	Helianthus annuus	Helianthus annuus (A0A6M3R3D5)	MDLLLIEKTLLALFAAIIGAIVISKLRGKRFKLPPGPLPVPIFGNWLQVGDDLNHRNLTDLAKKFGEIFLLRMGQRNLVVVSSPDLAKEVLHTQGVEFGSRTRNVVFDIFTGKGQDMVFTVYGEHWRKMRRIMTVPFFTNKVVQQYRYGWEAEAAAVVEDVKKNPAAATEGVVIRRRLQLMMYNNMFRIMFDRRFESEDDPLFVKLKALNGERSRLAQSFEYNYGDFIPILRPFLKGYLKLCKEVKEKRFQLFKDYFVDERKKLESTKSVDNNQLKCAIDHILDAKEKGEINEDNVLYIVENINVAAIETTLWSIEWGIAELVNHPEIQAKLRNELDTKLGPGVQVTEPDLHKLPYLQAVIKETLRLRMAIPLLVPHMNLHDAKLGGYDIPAESKILVN…	https://doi.org/10.1016/j.gene.2020.144950
	A0A251U9D3	Helianthus annuus	Helianthus annuus (A0A251U9D3)	MDLLLVEKTLIALFAAIMGAIVISKLRGKKLKLPPGPIPVPIFGNWLQVGDDLNHRNLTDLAKKFGEMFLLRMGQRNLVVVSSPELAKEVLHTQGVEFGSRTRNVVFDIFTGKGQDMVFTVYGEHWRKMRRIMTVPFFTNKVVQQYRYGWEDEAAAVVEDVKKNPAAASEGVVIRRRLQLMMYNNMFRIMFDRRFESEDDPLFLKLKALNGERSRLAQSFEYNYGDFIPILRPFLRNYLKLCKEVKEKRIQLFKDYFVDERKKLASTTKNQQKCAIDHILEAKEKGEITEDNVLYIVENINVAAIETTLWSIEWGIAELVNHPEIQAKLRHELDTKLGPGVQITEPDVQNLPYLQAVIKETLRLRMAIPLLVPHMNLHDAKLGGFDIPAESKILVNAWW…	https://doi.org/10.1016/j.gene.2020.144950
	A0A251U7P4	Helianthus annuus	Helianthus annuus (A0A251U7P4)	MDLLLIEKTLVALFAAIIGAIIISKLRGKKFKLPPGPIPVPIFGNWLQVGDDLNHRNLTDLAKRFGEILLLRMGQRNLVVVSSPELAKEVLHTQGVEFGSRTRNVVFDIFTGKGQDMVFTVYGEHWRKMRRIMTVPFFTNKVVQQYRYGWEAEAAAVVDDVKKNPAAATEGIVIRRRLQLMMYNNMFRIMFDRRFESEDDPLFLKLKALNGERSRLAQSFEYNYGDFIPILRPFLRNYLKLCKEVKDKRIQLFKDYFVDERKKIGSTKKMDNNQLKCAIDHILEAKEKGEINEDNVLYIVENINVAAIETTLWSIEWGIAELVNHPEIQAKLRHELDTKLGPGVQITEPDVQNLPYLQAVIKETLRLRMAIPLLVPHMNLHDAKLGGFDIPAESKILVN…	https://doi.org/10.1016/j.gene.2020.144950
	Q04468	Helianthus tuberosus	Helianthus tuberosus (Q04468)	MDLLLIEKTLVALFAAIIGAILISKLRGKKFKLPPGPIPVPIFGNWLQVGDDLNHRNLTDLAKRFGEILLLRMGQRNLVVVSSPELAKEVLHTQGVEFGSRTRNVVFDIFTGKGQDMVFTVYGEHWRKMRRIMTVPFFTNKVVQQYRYGWEAEAAAVVDDVKKNPAAATEGIVIRRRLQLMMYNNMFRIMFDRRFESEDDPLFLKLKALNGERSRLAQSFEYNYGDFIPILRPFLRNYLKLCKEVKDKRIQLFKDYFVDERKKIGSTKKMDNNQLKCAIDHILEAKEKGEINEDNVLYIVENINVAAIETTLWSIEWGIAELVNHPEIQAKLRHELDTKLGPGVQITEPDVQNLPYLQAVVKETLRLRMAIPLLVPHMNLHDAKLGGFDIPAESKILVN…	https://doi.org/10.1111/j.1432-1033.1994.tb18931.x
	Q948S8	Lithospermum erythrorhizon	Lithospermum erythrorhizon (Q948S8)	MDLLLLEKALIGLFFSFIIAIVISKLRGKKFKLPPGPIPVPIFGNWLQVGDDLNHRNLTEYAKKFGEIFLLRMGQRNLVVVSSPDLAKEVLHTQGVEFGSRTRNVVFDIFTGKGQDMVFTVYGEHWRKMRRIMTVPFFTNKVVQQYRKGWESEVESVIEDVKKIPESETVGIVLRKRLQLMMYNNMFRIMFDRRFESENDPLFMKLRALNGERSRLAQSFDYNYGDFIPILRPFLRGYLKICKEVKETRLKLFKDYFVEERKKIASTKSTTTNGLKCAIDHILEAQQKGEINEDNVLYIVENINVAAIETTLWSIEWGIAELVNHPEIQKKLRDEIDTILGPGVQVTEPDTHKLPYLQAVIKETLRLRMAIPLLVPHMNLHDAKLNGYDIPAESKILVN…	https://doi.org/10.1007/s002990100373
	Q948S7	Lithospermum erythrorhizon	Lithospermum erythrorhizon (Q948S7)	MDLLLLEKVLIGLFIAIILSIIISKLGGKKFKLPPGPFPVPIFGNWLQVGDDLNHRNLTDYAKKFGEIFLLRMGQRNLVVVSSPDLAKEVLHTQGVEFGSRTRNVVFDIFTGKGQDMVFTVYGEHWRKMRRIMTVPFFTNKVVQQYRQGWECEVASVVEDVKKNPESRTNGIVLRKRLQLMMYNNMYRIMFDRRFESEDDPLFIKLKALNGERSRLAQSFDYNYGDFIPILRPFLRGYLKMCKEVKQTRLKLFKDYFVDERKKLASSKRMDNNGLKCAIDHILEAQQKGEINEDNVLYIVENINVAAIETTLWSIEWGIAELVNHPEIQKKLRDEIDTVLGPGVQVTEPDTHKLPYLQAVIKETLRLRMAIPLLVPHMNLHDAKLGEYDIPAESKSLVN…	https://doi.org/10.1007/s002990100373
	A0A2Z4I2V7	Lycoris radiata	Lycoris radiata (A0A2Z4I2V7)	MDLILLEKSLLAVFFAIILSILISKLRGKKLRLPPGPLPVPVFGNWLQVGDDLNHRNLAAIAKRFGDILLLRMGQRNLVVVSSPELARDVLHTHGVEFGSRTRNVVFDIFTGKGQDMVFTVYGEHWRKMRRIMTVPFFTNKVVNQYRFGWEDEAGRVVEDVKKDPMAATVGIVLRRRLQLMMYNNMYRIMFDRRFESEEDPLFLRLRALNGERSRLAQSFEYNYGDFIPILRPFLRGYLKICKQVKERRLQLFKDYFLDERKKLASTKPTDNAGLKCAIDHILDAEKKGEINEDNVLYIVENINVAAIETTLWSIEWGIVELVNHPNIQQKLRNELDTFLGPGVQVTEPDTYRLPYLQAVIKETLRFRMAIPLLVPHMNLYDAKLGGYDIPAESKILVN…	https://doi.org/10.1016/j.ijbiomac.2018.06.046
	P37114	Medicago sativa	Medicago sativa (P37114)	MDLLLLEKTLLALFIAATIAVTISKLRGKRFKLPPGPIPVPIFGYWLQVGDDLNHRNLTDYAKRFGEIFLLRMGQRNLVVVSSPELAKEVLHTQCVEFGSRTRNVVFDIFTGKGQDMVFTVYGEHWRKMRRIMTVPFFTNKVVQQYRYGWESEAESVVNDVKNNAEASVGGIVIRKRLQLMMYNIMYRIMFDRRFESEEDPLFVKLKALNGERSRLAQSFEYNYGDFIPILRPFLKGYLKVCKEVKDRRLQLFKDYFVDERKKLESTKSTTSNDGLKCAIDHILDAQKKGEINDDNVLYIVENINVAAIETTLWSIEWGIAELVNHQDIQNKVREEMDRVLGPGHQVTEPDLHKLPYLQAVIKETLRLRMAIPLLVPHMNLHDPKLNGFDIPAESKILV…	https://doi.org/10.1006/abbi.1993.1454
	W0K531	Ornithogalum saundersiae	Ornithogalum saundersiae (W0K531)	MDLLLLEKALLGLFAAVVLSIAVSKLRGKKLRLPPGPLPVPVFGNWLQVGDDLNHRNLTALARKFGEVLLLRMGQRNLVVVSSPSLARDVLHTHGVEFGSRTRNVVFDIFTGEGQDMVFTVYGEHWRKMRRIMTVPFFTNKVVGQYRFGWEDEAGRVVDDVRSHPKAASEGIVLRRRLQLMMYNNMYRIMFDRRFESEDDPLFVKLKALNGERSRLAQSFEYNYGDFIPILRPFLRGYLRLCKQVKDRRLQLFKDYFLEERKKLASTKAADNASLKCAIDHILDAEKKGEINEDNVLYIVENINVAAIETTLWSIEWGIAELVNHPKVQQKLRNELDTVLGPGVQITEPDMHRLPYLQAVIKETLRLRMAIPLLVPHMNLHEAKLGGYDIPAESKILVN…	https://doi.org/10.1016/j.gene.2020.144950
	A0A6M3R3F2	Peucedanum praeruptorum	Peucedanum praeruptorum (A0A6M3R3F2)	MDFLLLEKTLLGLFIATIVAITISKLRGKKLKLPPGPIPVPVFGNWLQVGDDLNQRNLVDYAKKYGDLFLLRMGQRNLVVVSSPDLAKDVLHTQGVEFGSRTRNVVFDIFTGKGQDMVFTVYSEHWRKMRRIMTVPFFTNKVVQQYRFGWEEEAARVVEDVKANPEAATNGIVLRNRLQLLMYNNMYRIMFDRRFESVDDPLFLKLKALNGERSRLAQSFEYNYGDFIPVLRPLLKGYLRLCQEIKDKRLKLFKDYFVDERKKLESIKRVDNNSLKCAIDHILEAQQKGEINEDNVLYIVENINVAAIETTLWSIEWGIAELVNNPEIQKKLRNEMDTVLGVGVQICEPDVQKLPYLQAVIKETLRYRMAIPLLVPHMNLHDAKLAGYDIPAESKILVN…	https://doi.org/10.1016/j.gene.2020.144950
	Q0Q5Z7	Populus tremuloides	Populus tremuloides (Q0Q5Z7)	MDLLLLEKTLLGSFVAILVAILVSKLRGKRFKLPPGPLPVPVFGNWLQVGDDLNHRNLTDLAKKFGDILLLRMGQRNLVVVSSPDLAKEVLHTQGVEFGSRTRNVVFDIFTGKGQDMVFTVYGEHWRKMRRIMTVPFFTNKVVQQYRYGWEEEAAQVVEDVKKNPEAATHGIVLRRRLQLMMYNNMYRIMFDRRFESEEDPLFNKLKALNGERSRLAQSFDYNYGDFIPILRPFLRGYLKICKEVKERRLQLFKDYFVEERKKLGSTKSMSNEGLKCAIDHILDAQKKGEINEDNVLYIVENINVAAIETTLWSIEWGIAELVNHPEIQKKLRDELDTVLGPGHQITEPDTYKLPYLNAVIKETLRLRMAIPLLVPHMNLHDAKLGGFDIPAESKILVN…	https://doi.org/10.1093/pcp/pcj063
	Q0Q5Z6	Populus tremuloides	Populus tremuloides (Q0Q5Z6)	MDLLLLEKTLLGSFVAVLVAILVSKLRGKRFKLPPGPLPVPVFGNWLQVGDDLNHRNLTDLAKKFGDILLLRMGQRNLVVVSSPDLAKEVLHTQGVEFGSRTRNVVFDIFTGKGQDMVFTVYGEHWRKMRRIMTVPFFTNKVVQQYRYGWEEEAAQVVEDVKKNPEAATHGIVLRRRLQLMMYNNMYRIMFDRRFESEEDPLFNKLKALNGERSRLAQSFDYNYGDFIPILRPFLRGYLKICKEVKERRLQLFKDYFVEERKKLGSTKSMSNEGLKCAIDHILDAQKKGEINEDNVLYIVENINVAAIETTLWSIEWGIAELVNHPEIQKKLRDELDTVLGPGHQITEPDTYKLPYLNAVIKETLRLRMAIPLLVPHMNLHDAKLGGFDIPAESKILVN…	https://doi.org/10.1093/pcp/pcj063
	Q0Q5Z5	Populus tremuloides	Populus tremuloides (Q0Q5Z5)	MDLLLLEKTLLGSFVAILVAILVSKLRGKRFKLPPGPLPVPVFGNWLQVGDDLNHRNLTDLAKKFGDIFLLRMGQRNLVVVSSPELSKEVLHTQGVEFGSRTRNVVFDIFTGKGQDMVFTVYGEHWRKMRRIMTVPFFTNKVVQQYRYGWEEEAAQVVEDVKKNPEAATNGIVLRRRLQLMMYNNMYRIMFDRRFESEDDPLFNKLKALNGERSRLAQSFDYNYGDFIPILRPFLRGYLKICQEVKERRLQLFKDYFVDERKKLASTKNMSNEGLKCAIDHILDAQKKGEINEDNVLYIVENINVAAIETTLWSIEWGIAELVNHPEIQKKLRHELDTLLGPGHQITEPDTYKLPYLNAVVKETLRLRMAIPLLVPHMNLHDAKLGGFDIPAESKILVN…	https://doi.org/10.1093/pcp/pcj063
	Q0Q5Z4	Populus tremuloides	Populus tremuloides (Q0Q5Z4)	MDLLLLEKTLLGSFVAILVAILVSKLRGKRFKLPPGPLPVPVFGNWLQVGDDLNHRNLTDLAKKFGDIFLLRMGQRNLVVVSSPDLSKEVLHTQGVEFGSRTRNVVFDIFTGKGQDMVFTVYGEHWRKMRRIMTVPFFTNKVVQQYRYGWEEEAAQVVEDVKKNPEAATNGIVLRRRLQLMMYNNMYRIMFDRRFESEDDPLFNKLKALNGERSRLAQSFDYNYGDFIPILRPFLRGYLKICQEVKERRLQLFKDYFVDERKKLASTKNMSNEGLKCAIDHILDAQKKGEINEDNVLYIVENINVAAIETTLWSIEWGIAELVNHPEIQKKLRHELDTLLGPGHQITEPDTYKLPYLNAVVKETLRLRMAIPLLVPHMNLHDAKLGGFDIPAESKILVN…	https://doi.org/10.1093/pcp/pcj063
	Q9AXP9	Populus trichocarpa x Populus deltoides	Populus trichocarpa x Populus deltoides(Q9AXP9)	MDLLLLEKTLLGSFVAILVAILVSKLRGKRFKLPPGPIPVPVFGNWLQVGDDLNHRNLTDLAKKFGDIFLLRMGQRNLVVVSSPDLSKEVLHTQGVEFGSRTRNVVFDIFTGKGQDMVFTVYGEHWRKMRRIMTVPFFTNKVVQQYRYGWEEEAAQVVEDVKKNPEAATNGIVLRRRLQLMMYNNMYRIMFDRRFESEDDPLFNKLKALNGERSRLAQSFDYNYGDFIPILRPFLRGYLKICQEVKERRLQLFKDYFVDERKKLASTKNMSNEGLKCAIDHILDAQKKGEINEDNVLYIVENINVAAIETTLWSIEWGIAELVNHPEIQKKLRHELDTLLGPGHQITEPDTYKLPYLNAVIKETLRLRMAIPLLVPHMNLHDAKLGGFDIPAESKILVN…	https://doi.org/10.1104/pp.126.1.317
	A0A385EI30	Pyrus x bretschneideri	Pyrus x bretschneideri (A0A385EI30)	MDLLLLEKTLLGLFVAVIVAITISKLRGKKFRLPPGPIPVPVFGNWLQVGDDLNHRNLTDMAKKFGDCFLLRMGQRNLVVVSSPELAKEVLHTQGVEFGSRTRNVVFDIFTGEGQDMVFTVYGEHWRKMRRIMTVPFFTNKVVQQYRYGWESEAAAVVEDVKKHPEAATSGMVLRRRLQLMMYNNMYRIMFDRRFESEEDPLFVKLKALNGERSRLAQSFDYNYGDFIPILRPFLRGYLKICKEVKEKRIQLFKDYFVDERKKLSSTKPTTNEGLKCAIDHILDAQQKGEINEDNVLYIVENINVAAIETTLWSIEWGIAELVNHPEIQKKLRNELDTVLGRGVQITEPDVHKLPYLQAVVKETLRLRMAIPLLVPHMNLQDAKLGGFDIPAESKILVN…	https://doi.org/10.1016/j.plaphy.2020.07.035
	A0A385EIG2	Pyrus x bretschneideri	Pyrus x bretschneideri (A0A385EIG2)	MDLLLLEKTLLGLFVAVIVAITISKLRGKKFKLPPGPIPVPVFGNWLQVGDDLNHRNLTDLAKKFGDCFLLRMGQRNLVVVSSPELAKEVLHTQGVEFGSRTRNVVFDIFTGEGQDMVFTVYGEHWRKMRRIMTVPFFTNKVVQQYRYGWESEAAAVVEDVKKHPEAATSGMVLRRRLQLMMYNNMYRIMFDRRFESEEDPLFVKLKGLNGERSRLAQSFEYNYGDFIPILRPFLRGYLKICKEVKEKRIQLFKSYFVDERKKLSSTRATTNEGLKCAIDHILDAQQKGEINEDNVLYIVENINVAAIETTLWSIEWGIAELVNHPEIQKKLRDELDAVLGRGVQITEPDVQKLPYLQAVIKETLRLRMAIPLLVPHMNLQDAKLGGFDIPAESKILVN…	https://doi.org/10.1016/j.plaphy.2020.07.035
	U5N2L3	Scoparia dulcis	Scoparia dulcis (U5N2L3)	MDLLLLEKTLIGLFFAIVLASVVSKLRGKKFRLPPGPIPVPIFGNWLQIGDDLNHRNLSDYAKKFGDMFLLRMGQRNLVVVSSPDLAKDVLHTQGVEFGSRTRNVVFDIFTGKGQDMVFTVYGEHWRKMRRIMTVPFFTNKVVQQYHTGWEAEAAAVVEDVKKNPESATNGIVLRKRLQLLMYNNMYRIMFDRRFESEDDPLFVKLKALNGERSRLAQSFEYNYGDFIPILRPFLRGYLKLCQEVKDRRLQLFKDYFVDERKKIASTKPTSNDSLKCAIDHILEAQQKGEINEDNVLYIVENINVAAIETTLWSIEWGIAELVNHPEIQKKVRDEIDTVLGPGVQVTEPELHRLPYLQAVIKETLRLRMAIPLLVPHMNLHDAKLGGYDIPAESKILVN…	https://doi.org/10.1186/s40529-020-00284-4
	Q94IP1	Sorghum bicolor	Sorghum bicolor (Q94IP1)	MDLVLLEKALLGLFAAAVLAVAVAKLTGKRYRLPPGPAGAPVVGNWLQVGDDLNHRNLMSLAKRFGDIFLLRMGVRNLVVVSTPELAKEVLHTQGVEFGSRTRNVVFDIFTGKGQDMVFTVYGDHWRKMRRIMTVPFFTNKVVAQNRVGWEEEARLVVEDVRKDPRAAAEGVVIRRRLQLMMYNDMFRIMFDTRFESEQDPLFNKLKALNAERSRLSQSFEYNYGDFIPVLRPFLRGYLNRCHDLKTRRMKVFEDNFVQERKKVMAQTGEIRCAMDHILEAERKGEINHDNVLYIVENINVAAIETTLWSIEWGIAELVNHPAIQSKLREEMDSVLGAGVPVTEPDLERLPYLQAIVKETLRLRMAIPLLVPHMNLNDGKLAGYDIPAESKILVNAWFL…	https://doi.org/10.1104/pp.20.00406
	SsC4H	Syzygium samarangense	Syzygium samarangense (SsC4H)	MDLLLLEKALLGLFAAAIVAIAVSKLRGKRFRLPPGPLPVPVFGNWLQVGDDLNHRNLTDLARKFGDILLLRMGQRNLVVVSSPDHAKEVLHTQGVEFGSRTRNVVFDIFTGKGQDMVFTVYGEHWRKMRRIMTVPFFTNKVVQQYRKGWESEAAAVVDDVRKNPAAAREGIVLRRRLQMMMYNNMYRIMFDRRFDSEDDPLFVKLKALNGERSRLAQSFDYNYGDFIPILRPFLRGYLKICKEVKERRLQLFKDYFVDERKKLASVKRMDNDGLKCAMDHILEAQQKGEINEDNVLYIVENINVAAIETTLWSIEWGIAELVNHPEIQRKLREELDTVLGPGVQVTESEIHRLPYLQAVVKETLRLRMAIPLLVPHMNLHDAKLGGYDIPAESKILVN…	https://doi.org/10.1016/j.postharvbio.2019.110964
Class II	ASU87408	Camellia sinensis	Camellia sinensis (ASU87408)	MGKLITKFIFCTIFTIFLVSLINKSLFPHFDFPFPSILLLLVPAVIYLIITFFQSSVSKHSTNNLPPGPRTLPIFGNWLQVGNDLNHRFLATMSQTYGSIFLLKLGTKNIVAVSDPDLANQVLHTQGVEFGSRPRNVVFDIFTGNGQDMVFTIYSDHWRKMRRIMTLPFFTNKVVHQYNDMWEEEMDLVVDDLKNNEKVREEGMVIRRRLQLMLYNIMYRMMFDAKFESQEDPLFIEATRFNSERSRLAQSFEYNYGDFIPLLRPFLRGYLNKCRELQCRRLAFFNNYYVERRRKIMAANGGEKKKICCAIDQIIDAQMKGEITEENVLYIVENINVAAIETTLWSMEWAIAELVNHPTVQRKIRDEISTVLQDNESITESNLHKLPYLQATVKETLRL…	https://doi.org/10.3390/genes8080193
Liverworts, Mosses, Hornworts, Lycophytes, Ferns & Gymnosperms	QHF16161.1	Anthoceros agrestis	Anthoceros agrestis (QHF16161.1)	MASGETTLGSTNTMFLDALSILEALLATIAVLWLVKQVTSSRLKPPPGPLALPILGNWLQVGDDLNHRNLSDLAKKYGDIFLLRMGQRNVVVVSSPELAKEVLLTQGVEFGSRTRNVVFDIFTGKGQDMVFTVYGEHWRRMRRIMTVPFFTSKVVQQSRVAWEDETDRVIADLKTNPKYAAASTTGVVLRQRLQLLMYNTMYRLMFDRRFESEDDPLFVQLKALNGERSRLAQSFEYNYGDFIPVLRPLLRNYLKICQDIKDRRLALFKNHFLDERKKLLDTKRSQTAASTGKCAIDHILDAQKNGKINEDNVLYIVENINVAAIETTLWSMEWGLAELVNNPDIQQKVREELDHVLGKGTPLTEPDIQAGKLSYLAAVVKETLRLHMAIPLLVPHMNL…	https://doi.org/10.1007/s00299-020-02517-z
	A0A1Z2R7G7	Marchantia paleacea	Marchantia paleacea (A0A1Z2R7G7)	MLTLQNVLFGLLAATLGLILAMNLKGKKLKLPPGPPGVPIFGNWLQIGDDLNHRNMAELAKKYGDVCMLKMGQRNYVIVSSPEVAKEVLHTQGVEFGSRTRNVVFDIFTGNGQDMVFTVYGEHWRRMRRIMTVPFFTNKVVMQSRFAWEDEINHVIKDLTASKEASTTGVIIRRRLQLMMYNVMYRMMFDRRFETVDDPLFIKLKAVNGERSRLAQSFEYNYGDFIPILRPFLRKYLAYCQELKDKRLALFKEYFIEERKKILSTRGSGIGEKAAIDYIFESEQKGEINEDNVLYIVENINVAAIETTLWSIEWGVAELCNNPDIFKKLRNELDSTLGRGNLVSEPDLPQLPYLGSVVKEVMRLHMAIPLLVPHMNLHQAKLAGYDIPAESKILVNAWW…	https://doi.org/10.1016/j.plaphy.2017.05.016
	A0A1Z2R7G9	Marchantia paleacea	Marchantia paleacea (A0A1Z2R7G9)	MVDQLERLLPGSSAALTMQNVLYGLLAATLLVILILELRKERLKLPPGPRAVPIFGNWLQVGDDLNHRNLAEMSKKYGDIFLLKMGVKNYVGISSPELAKEVLHTQGVEFGSRTRNVVFDIFTGNGQDMVFTVYGEHWRRMRRIMTVPFFTSKVVQQSRFAWEDEINHVIKDLKADPEASTTGCIIRRRLQLMMYNVMYRMMFDRRFESVKDELFIRLSTVNRERSQLAQSFDYNYGDFIPILRPFLKKYLARCQALKDKRLAIFKEYFIDERKKVLAAREARRQAGEKVAIDFIFESEKKGEINFDNVLYIVENINVAAIETTLWSIEWGVAELCNNPHMLKRIRTELDTVLGRGNLITEPDIPRCEYLTAFVKEVMRLHMAIPLLVPHMNLHKAKLA…	https://doi.org/10.1016/j.plaphy.2017.05.016
	A0A1Z2R7G8	Plagiochasma appendiculatum	Plagiochasma appendiculatum (A0A1Z2R7G8)	MGTGFSTMAVCLIAAGMSKVTAEAEEVVAAPSGSNSAWTLQNVLYGLLAATLGVILLMKLKEKKLKLPPGPTGVPIFGNWLQIGDDLNHRNLAELSKKYGEVFLLKMGQRNYVIVSSPELAKEVLHTQGVEFGSRTRNVVFDIFTGKGQDMVFTVYGEHWRRMRRIMTVPFFTNKVVMQSRFAWEDEINHVIKDLTASKEASTTGVIIRRRLQLMMYNVMYRLMFDRRFETETDPLFVKLKAVNGERSRLAQSFEYNYGDFIPILRPFLRKYLAYCQELKDKRLALFKEYFIEERKKLLNTRGANDGEKVAIDYIFESQQKGEINEDNVLYIVENINVAAIETTLWSIEWGVAELCNNPDMLKRVRNELDSVLGRGNLVCEPDLPRLPYLAAFVKEVMR…	https://doi.org/10.1016/j.plaphy.2017.05.016

## Sheet: Predicted plant CYP73 
Table S2: Protein Sequences of different CYP73 candidates predicted in different plant species
# Green highlighted once are characterized CYP73
# Orange once are Class I Angiosperm CYP73
# Blue once are Class II Angiosperm CYP73
# Grey once are CYP73 from Liverworts, Mosses, Hornworts, Lycophytes, Ferns & Gymnosperms
Class	Uniprot Id	Species	Name in Phylogenetic Tree	Protein Sequence
Class I	A0A2Z4C1V6	Ixeris dentata var. albiflora	Ixeris dentata var. albiflora (A0A2Z4C1V6)	TEVGSNLGFHFDNCILKVKIKILEIPWLILFHHFVYKTLLVEKALIGLFAAIIGAIFISKLRGKKFKLPPGPIPVPIFGNWLQVGDDLNHRNLTDLAKRFGEIFLLRMGQRNLVVVSSPELAKEVLHTQGVEFGSRTRNVVFDIFTGKGQDMVFTVYGEHWRKMRRIMTVPFFTNKVVQQYRHGWEAEAAAVVEDVKKNPAAATEGIVIRRRLQLMMYNNMFRIMFDRRFESEDDPLFLKLKALNGERSRLAQSFEYNYGDFIPILRPFLRSYLKLCKEVKEKRLQLFKDYFVDERKKLGSTKKLDNNQLKCAIDHILEAKDKGEINEDNVLYIVENINVAAIETTLWSIEWGIAELVNHPDIQSKLRHELDTKLGPGVQTTEPDVYNLPYLQAVVKET…
	A9QWL6	Acacia auriculiformis x Acacia mangium	Acacia auriculiformis x Acacia mangium (A9QWL6)	MDFPLLEKTLLTLFVAVVLAIVISKLRGKRFKLPPGPLPVPIFGNWLQVGDDLNHRNLTDLAKKFGDIFLLRMGQRNLVVVSSPELAKEVLHTQGVEFGSRTRNVVFDIFTGKGQDMVFTVYGEHWRKMRRIMTVPFFINKVVQQYRQGWENEVDEVVADVKKNPESAKNGVVLRKRLQLMMYNNMYRIMFDTRFESEDDPIFQKLRALNGERSRLAQSFDYNYGDFIPILRPFLRGYLKICKEVKETRLKLFKDYFVNERKKLESTKGSTGNNGLKCAIDHILDAQKKGEINEDNVLYIVENINVAAIETTLWSIEWGIAELVNHPEVQKKLRHEMDTVLGVGHLVTEPDTHKLPYLQAVIKETLRLRMAIPLLVPHMNLHDAKLGGYEIPAESKILV…
	A0A1D8X809	Acacia koa	Acacia koa (A0A1D8X809)	MDLLLLEKTLIGLFVAVIVAIVVSKLRGRRFKLPPGPLPVPIFGNWLQVGDDLNHRNLTDLAKKYGDIFLLRMGQRNLVVVSSPELAKEVLHTQGVEFGSRTRNVVFDIFTGKGQDMVFTVYGEHWRKMRRIMTVPFFTNKVVQQQREGWENEVASVVEDVKKNPESATNGIVLRKRLQLMMYNNMYRIMFDRRFESEDDPLFQRLKALNGERSRLAQSFEYNYGDFIPILRPFLRGYLKICKEVKETRLKLFKDYFVDERKKLGSTRSSSNGELKCAIDHILDAQKKGEINEDNVLYIVENINVAAIETTLWSIEWGVAELVNHPEIQKKLRDEIDTVLGPGHQVTEPDTHKLPYLQAVVKETLRLRMAIPLLVPHMNLNDAKLGGYDIPAESKILVN…
	A0A7J0HAA6	Actinidia rufa	Actinidia rufa (A0A7J0HAA6)	MDLLLLEKTLLGLFAAVIVANIISKLRGKRFKLPPGPIPVPVFGNWLQVGDDLNHRNLTDLAKKFGQVLLLRMGQRNLVVVSSPDLAKEVLHTQGVEFGSRTRNVVFDIFTGKGQDMVFTVYGEHWRKMRRIMTVPFFTNKVVQQYRFGWEDEAGQVVEDVRKNPEAATNGIVLRRRLQLMMYNNMYRIMFDRRFESEEDPLFVKLKALNGERSRLAQSFEYNYGDFIPILRPFLRGYLKICKEVKERRLQLFKDYFVDERKKLSSTTSMDNNSLKCAIDHILDAQQKGEINEDNVLYIVENINVAAIETTLWSIEWGVAELVNHPEVQRKLRHELDTVLGHGVQITEPDTQKLPYLQAVVKETLRLRMAIPLLVPHMNLQEAKLGGYDIPTESKILVN…
	Q66R00	Agastache rugosa	Agastache rugosa (Q66R00)	MDLFLLEKTLLGLFAAIVVAAVVSKLRGKKFKLPPGPIPVPIFGNWLQVGDDLNHRNLTDYAKKFGDIFLLRMGQRNLVVVSSPELAKDVLHTQGVEFGSRTRNVVFDIFTGKGQDMVFTVYGEHWRKMRRIMTVPFFTNKVVQQYRHGWEAEVAAVVEDVKKNPDSATTGIVLRRRLQLMMYNNMYRIMFDRRFESENDPLFVKLRALNGERSRLAQSFEYNYGDFIPILRPLLKGYLRICKEVKDRRLQLFKDYFVDERKKLASTKPMDNDGLKCAIDHILDAQQKGEISEDNVLYIVENINVAAIETTLWSIEWGIAELVNNPEVQRKVREEMDRVLGVGVPVTEPDTHKLPYLQAVIKETLRLRMAIPLLVPHMNLHDAKLGGFDIPAESKVLVN…
	W5RYT7	Ageratina adenophora	Ageratina adenophora (W5RYT7)	MDLLLIEKTLIALFSAIIVAIVISKLRGKKFNLPPGPIPVPIFGNWLQVGDDLNHRNLTGLAKKFGQIFLLRMGQRNLVVVSSPELAKDVLHTQGVEFGSRTRNVVFDIFTGKGQDMVFTVYGEHWRKMRRIMTVPFFTNKVVQQYRFGWESEAAAVVDDVRKNPAAANEGIVIRRRLQLMMYNNMFRIMFDRRFESEDDPLFLKLKALNGERSRLAQSFEYNYGDFIPILRPFLRNYLKLCKEVKDKRIQLFKDYFVDERKKLGSTKKMGNNELKCAIDHILEAKEKGEITEDNVLYIVENINVAAIETTLWSIEWGIAELVNHPEIQAKLRHELDTKLGPGVQITEPDVQNLPYLQAVIKETLRLRMAIPLLVPHMNLHDAKLGGFDIPAESKILVN…
	E3T9X1	Allium sativum	Allium sativum (E3T9X1)	MELLLLEKTLLSLFFAITLAIVISKLRGRKFKLPPGPLPVPIFGNWLQVGDDLNHRNLTNLAKKFGDVFLLRMGQRNLVVVSSPDLARDVLHTQGVEFGSRTRNVVFDIFTGKGQDMVFTVYGEHWRKMRRIMTVPFFTNKVVNQYRYGWEDEAGRVVEDVKKDTKAATEGIVLRKRLQLMMYNNMYRIMFDRRFESGNDPLFLKLKALNNERSRLAQSFEYNYGDFIPILRPFLRGYLKICKEVKERRIQLFKDYFLEERKKLSSTTTTDNAGLKCAIDHIMDAEKKGEINEDNVLYIVENINVAAIETTLWSIEWGIAELVNHPEIQRKLQHELDTVLGPRHPKLTETRHSPFTVLSGRWSRKPLRLRMAIPLLVPHMNLQEAKLSGYDIPAESKIL…
	Q84TQ4	Ammi majus	Ammi majus (Q84TQ4)	MMDFVLLEKALLGLFIATIVAITISKLRGKKLKLPPGPIPVPVFGNWLQVGDDLNQRNLVEYAKKFGDLFLLRMGQRNLVVVSSPDLAKDVLHTQGVEFGSRTRNVVFDIFTGKGQDMVFTVYSEHWRKMRRIMTVPFFTNKVVQQYRFGWEDEAARVVEDVKANPEAATNGIVLRNRLQLLMYNNMYRIMFDRRFESVDDPLFLKLKALNGERSRLAQSFEYNFGDFIPILRPFLRGYLKLCQEIKDKRLKLFKDYFVDERKKLESIKSVGNNSLKCAIDHIIEAQEKGEINEDNVLYIVENINVAAIETTLWSIEWGIAELVNNPEIQKKLRHELDTVLGAGVQICEPDVQKLPYLQAVIKETLRYRMAIPLLVPHMNLHEAKLAGYDIPAESKILV…
	A0A4Y5QZV0	Angelica decursiva	Angelica decursiva (A0A4Y5QZV0)	MDFLFLEKALLGLFIATIVAITISKLRGKKLKLPPGPIPVPVFGNWLQVGDDLNQRNLVGYAKKFGDLFLLRMGQRNLVVVSSPDLAKDVLHTQGVEFGSRTRNVVFDIFTGKGQDMVFTVYSEHWRKMRRIMTVPFFTNKVVQQYRFGWEDEAARVVEDVKANPEAATNGIVLRNRLQLLMYNNMYRIMFDRRFESVDDPLFLKLKALNGERSRLAQSFEYNYGDFIPVLRPLLKGYLKLCQEIKDKRLKLFKDYFVDERKKLESIKSVDNNGLKCAIDHILEAQQKGEIHEDNVLYIVENINVAAIETTLWSIEWGIAELVNNPEIQKKLRNEMDTVLGVGVQICEPDVQKLPYLQAVIKETLRYRMAIPLLVPHMNLHDAKLAGYDIPAESKILVN…
	A0A1D1XFN3	Anthurium amnicola	Anthurium amnicola (A0A1D1XFN3)	MDLLLVEKVLLGLFVAVTLAIGVSKARGKRFKLPPGPFPVPIFGNWLQVGDDLNHRNLTALARRFGEVLLLRMGQRNLVVVSSPDLARDVLHTQGVEFGSRTRNVVFDIFTGKGQDMVFTVYGDHWRKMRRIMTVPFFTNKVVQQYRYGWEDEAAAVVEDLRANPKAGLEGVVLRRRLQLMMYNNMYRIMFDRRFESEEDPLFVKLRALNGERSRLAQSFDYNYGDFIPILRPFLRGYLKICKEVKERRLQLFKDYFLEERKKISSTKGSDGLKCAIDHILDAEKKGEINEDNVLYIVENINVAAIETTLWSIEWGIAELVNHPEIQRKLRSEIDTVLGPGVQVTEPDMPRLPYLQAVIKETLRLRMAIPLLVPHMNLHDAKLGGYDIPAESKILVNAW…
	A0A2I0ASX4	Apostasia shenzhenica	Apostasia shenzhenica (A0A2I0ASX4)	MDLLLVEKALLGLFAAVTLAIVVSKFRGKKLYLPPGPLPVPIFGNWLQVGDDLNHRNLAAFAKKFGDTLLLRMGQRNLVVVSSPDLAREVLHTQGVEFGSRTRNVVFDIFTGKGQDMVFTVYGEHWRKMRRIMTVPFFTNKVVQQYRYGWEDEAARVVEDVRRNARAATEGIVIRRRLQLMMYNNMYRIMFDRRFESEEDPLFVKLRALNGERSRLAQSFEYNYGDFIPILRPFLRGYLKICNEVKERRLKLFKDYFVEERKKLSSPKPMDNAGLKCAIDHILDAEKKGEINEDNVLYIVENINVAAIETTLWSIEWGIAELVNHPEVQRKLRAELDSVLGPGVPITEPDTHRLPYLQAVVKETLRLRMAIPLLVPHMNLHDAKLGGYDIPAESKILVN…
	S4X6W2	Aquilaria sinensis	Aquilaria sinensis (S4X6W2)	MDLLLLEKTLLALFATVILAIAISKLCGKKYRLPPGPLPVPVFGNWLQVGDDLNHRNLSDLARKFGDIFLLRMGQRNLVVVSSPELAKEVLHTQGVEFGSRTRNVVFDIFTGKGQDMVFTVYGEHWRKMRRIMTVPFFTNKVVQQYRQGWEAEAASVVEDVKKRPESATTGIVLRRRLQLMMYNNMYRIMFDRRFESEEDPLFVKLRALNGERSRLAQSFEYNYGDFIPILRPFLRGYLRICKEVKERRLQLFNDYFVQERKLASTTSVSNEGLKCAIDHILDAQHKGEINEDNVLYIVENINVAAIETTLWSIEWAIAELVNHPEIQTKLRRELDTVLGVGHQITEPDTHKLPYLQAVIKETLRLRMAIPLLVPHMNLHDAKLGGYDIPAESKILVNA…
	P92994	Arabidopsis thaliana	Arabidopsis thaliana (P92994)	MDLLLLEKSLIAVFVAVILATVISKLRGKKLKLPPGPIPIPIFGNWLQVGDDLNHRNLVDYAKKFGDLFLLRMGQRNLVVVSSPDLTKEVLLTQGVEFGSRTRNVVFDIFTGKGQDMVFTVYGEHWRKMRRIMTVPFFTNKVVQQNREGWEFEAASVVEDVKKNPDSATKGIVLRKRLQLMMYNNMFRIMFDRRFESEDDPLFLRLKALNGERSRLAQSFEYNYGDFIPILRPFLRGYLKICQDVKDRRIALFKKYFVDERKQIASSKPTGSEGLKCAIDHILEAEQKGEINEDNVLYIVENINVAAIETTLWSIEWGIAELVNHPEIQSKLRNELDTVLGPGVQVTEPDLHKLPYLQAVVKETLRLRMAIPLLVPHMNLHDAKLAGYDIPAESKILVN…
	A0A3Q9R4L8	Arnebia euchroma	Arnebia euchroma (A0A3Q9R4L8)	MPPILPPTNKQPQNQTQNIQPPFSSSSMDLLLLEKALLGLFFSVIIAIVISKLRGKKFKLPPGPIPVPIFGNWLEVGDDLNHRNLTEYAKKFGEIFLLRMGQRNLVVVSSPDLAKEVLHTQGVEFGSRTRNVVFDIFTGKGQDMVFTVYGEHWRKMRRIMTVPFFTNKVVQQYRKWWEFEVDSVIEDVKKNPESETVGIVLRTRLQLMMYNNMFRIMFDRRFESEDDPLFKKLRALNGERSRLAQSFDYNYGDFIPILRPFLRGYLKICKEVKETRLKLFKDYFVDERKKIASTKSTTSNGLKCAIDHILEAQQKGEINEDNVLYIVENINVAAIETTLWSIEWGIAELVNHPRIQKKLRDEIDAILGPGVQVTEPDTHKLPYLQAVVKETLRLRMAIP…
	A0A3T0ICD2	Arnebia euchroma	Arnebia euchroma (A0A3T0ICD2)	MSGTVPLRFYIFVICLVSVYSFNYRKMLGCVTAGKGQDMVFTVYGEHWRKMRRIMTVPFFTNKVVQQYRKWWEFEVDSVIEDVKKNPESETVGIVLRTRLQLMMYNNMFRIMFDRRFESEDDPLFKKLRALNGERSRLAQSFDYNYGDFIPILRPFLRGYLKICKEVKETRLKLFKDYFVDERKKIASTKSTTSNGLKCAIDHILEAQQKGEINEDNVLYIVENINVAAIETTLWSIEWGIAELVNHPRIQKKLRDEIDAILGPGVQVTEPDTHKLPYLQAVVKETLRLRMAIPLLVPHMNLHDAKLNGYDIPAESKILVNAWWLANNPEQWKNPEEFRPERFLEEDAKVEANGNDFRYLPFGVGRRSCPGIILALPILGITLGRLVQNFDLLPPPGQS…
	ADO16181.1	Artemisia annua	Artemisia annua(ADO16181.1)	MDLLLLEKTLLGLLVAILGAIFISKLRGKRFKLPPGPIPVPIFGNWLQVGDDLNHRNLTDLAKKFGEIFLLRMGQRNLVVVSSPDLAKDVLHTQGVEFGSRTRNVVFDIFTGKGQDMVFTVYGEHWRKMRRIMTVPFFTNKVVQQYRFGWEAEAAAVVEDVKKNPASATEGTVLRRRLQLMMYNNMFRIMFDRRFESEDDPLFLKLKALNGERSRLAQSFEYNYGDFIPILRPFLRGYLKLCKEVKDKRLQLFKDYFVDERKKLGSTKSLDNNQIKCAIDHILEAKDKGEINEDNVLYIVENINVAAIETTLWSIEWGIAELVNHPEIQAKLRHELDTKLGPGVQVTEPDIQNLPYLQAVIKETLRLRMAIPLLVPHMNLHDAKLGGFDIPAESKILVN…
	D0UGE7	Astragalus chrysochlorus	Astragalus chrysochlorus (D0UGE7)	MDLLLLEKTLSALFIAAIIAITISKLRGKRFKLPPGPIPVPIFGNWLQVGDDLNHRNLTDLAKRFGDIFLLRMGQRNLVVVSSPELAKEVLHTQGVEFGSRTRNVVFDIFTGKGQDMVFTVYGEHWRKMRRIMTVPFFTNKVVQQNRFGWESKAASVDDVKKNPEAAVGGIVLRRRLQLMMYNNMYRIMFDRRFESEEDPLFVKLKVLNGERSRLAQSFEYNYGDFIPILRPFLKGYLKLCKEVKDRRLQLFKDYFVDERKKLGSTKTTSNDGLKCAIDHILDAQKKGEINEDNVLYIVENINVAAIETTLWSIEWGIAELVNHQEIQNKVRDEIDSILGPGHQVTEPDIQKLPYLQAVIKETLRLRMAIPLLVPHMNLHDAKLAGFDIPAESKILVNA…
	S4S7G4	Bambusa emeiensis	Bambusa emeiensis (S4S7G4)	MDLLFLEKLLVGLFASVVVAIAVSKIRGRKLRLPPGPLPVPIFGNWLQVGDDLNHRNLAALARKFGEIFLLRMGQRNLVVVSSPPLAREVLHTQGVEFGSRTRNVVFDIFTGKGQDMVFTVYGDHWRKMRRIMTVPFFTNKVVQQYHPGWEAEAAAVVEAVRADTKAATEGVVLRRHLQLMMYNNMYRIMFDRRFESMDDPLFLRLRALNGERSRLAQSFEYNYGDFIPILRPFLRGYLKTCKEVKETRLKLFKDFFLEERKKLASTRPMDSSGLKCAIDHILEAQQKGEINEDNVLYIVENINVAAIETTLWSIEWAIGELVNHPEIQRKLRHELDEVLGPGHQITEPDAHKLPYLQAVIKETLRLRMAIPLLVPHMNLHDAKLSGYDIPAESKILVN…
	A0A0U1XSM6	Barnadesia spinosa	Barnadesia spinosa (A0A0U1XSM6)	MDFLLLEKTLLALFATIIAAIFISKLRGKHFKLPPGPIPVPIFGNWLQVGDDLNHRNLTDLAKKFGQIFLLRMGQRNLVVVSSPDLAKEVLHTQGVEFGSRTRNVVFDIFTGKGQDMVFTVYGEHWRKMRRIMTVPFFTNKVVQQYRQGWEAEAAAVVEDVRRNPKAATEGVVIRRRLQLMMYNNMFRIMFDRRFESEDDPLFLKLKVLNGERSRLAQSFEYNYGDFIPILRPFLRGYLKICKEVKEKRLKLFKDYFVDERKKIGSTKSMNNNQLKCAIDHILEAQDKGEINEDNVLYIVENINVAAIETTLWSIEWGIAELVNHPEIQQKLRHELDMKLGPGIQVTEPDIQNLPYLQAVVKETLRLRMAIPLLVPHMNLHDAKLAGYDIPAESKILVN…
	A0A0D4D8K3	Boehmeria nivea	Boehmeria nivea (A0A0D4D8K3)	MDLLFVEKLLLSLFFATLLAIAVSKLRGRRFRLPPGPIPVPVFGNWLQVGDDLNHRNLTDLAKKFGDIFLLRMGQRNLVVVSSPALAKEVLHTQGVEFGSRTRNVVFDIFTGKGQDMVFTVYGEHWRKMRRIMTVPFFTNKVVQQYRGGWEAEAAAVVDDMRAHPDAARDGVVLRRRLQLLMYNNMYRIMFDRRFESQEDPLFVKLRALNGERSRLAQSFEYNYGDFIPILRPFLRGYLKVCKEVKEVRLKLFKDSFVEERKKLASTKATDNNGLKCAIDHILDAQQKGEINEDNVLYIVENINVAAIETTLWSIEWGIAELVNHPEIQRKLRNELDTVLGPGVQITEPDMHKLPYLQAVIKETLRLRMAIPLLVPHMNLHDAKLGGYDIPAESKILVN…
	M3VMM7	Brassica campestris	Brassica campestris (M3VMM7)	MDLLLLEKSLIAVFAAVVLATVISKLRGKKLKLPPGPMPIPIFGNWLQVGDDLNHRNLVDYAKKFGDLFLLRMGQRNLVVVSSPNLTKEVLHTQGVEFGSRTRNVVFDIFTGKGQDMVFTVYGEHWRKMRRIMTVPFFTNKVVQQNREGWEFEAASVVEDVKKNPDSATKGIVLRKRLQLMMYNNMFRIMFDRRFDSEDDPLFIRLKALNGERSRLAQSFEYNYGDFIPILRPFLRGYLKICQDVKDRRLALFKKYFVDERKQIASSKPTGSEGLKCAIDHILEAQQKGEINEDNVLYIVENINVAAIETTLWSIEWGIAELVNHPEIQTKLRNEIDTVLGPGVQVTEPELHKLPYLQAVIKETLRLRMAIPLLVPHMNLNDAKLAGYDIPAESKILVN…
	A5GZU7	Brassica napus	Brassica napus (A5GZU7)	MDLLLLEKSLIAVFAAVVLATVISKLRGKKLNLPPGPIPIPIFGNWLQVGDDLNHRNLVDYAKKFGDLFLLRMGQRNLVVVSSPNLTKEVLHTQGVEFGSRTRNVVFDIFTGKGQDMVFTVYGEHWRKMRRIMTVPFFTNKVVQRNREGWEFEAASVVEDVKKNLDSATKGIVLRKRLQLMMYNNMFRIMFDRRFESEDDPLFLRLKALNGERSRLAQSFEYNYGDFIPILRPFLRGYLKICQDVKDRRLSLFKKYFVEERKQIASSKATGSEGLKCAIDHILDAQQKGEINEDNVLYIVENINVAAIETTLWSIEWGVAELVNHPEIQTKLRNEIDTVLGPGVQVTEPELHKLPYLQAVIKETLRLRMAIPLLVPHMNLNDAKLAGYDIPAESKILVN…
	A6XBP6	Brassica rapa subsp. pekinensis	Brassica rapa subsp. pekinensis (A6XBP6)	MDLLLLEKSLIAVFAAVVLATVISKLRGKKLKLPPGPMPIPIFGNWLQVGDDLNHRNLVDYAKKFGDLFLLRMGQRNLVVVSSPNLTKEVLHTQGVEFGSRTRNVVFDIFTGKGQDMVFTVYGEHWRKMRRIMTVPFFTNKVVQQNHEGWEFEAASVVEDVKKNPDAATKGIVVRKRLQLMVYNNMFGIMFGKRFESEDDPLFLRLKFLNGERGRLTQSFEYNYGDFIPILRPFLRGYLKICQDVKDRRLALFKKYFVDERKQIASSKPTGSEGLKCAIDHILEAQQKGEINEDNVLYIVENINVAAIETTLWSIEWGIAELVNHPEIQTKLRNEIDTVLGPGVQVTEPELHKLPYLQAVIKETLRLRMAIPLLVPHMNLNDAKLAGYDIPAESKILVN…
	A0A286QXW9	Camellia sinensis	Camellia sinensis (A0A286QXW9)	MDLLLLEKSLLGLFVAVVLAITISKLRGKKFKLPPGPIPVPVFGNWLQVGDDLNHRNLTQLAKRFGQIFLLRMGQRNLVVVSSPDLAKEVLHTQGVEFGSRTRNVVFDIFTGKGQDMVFTVYGEHWRKMRRIMTVPFFTNKVVQQYRFGWEDEAGRVVEDVKKNPEAKTNGIVLRRRLQLMMYNNMYRIMFDSRFESEEDPLFVKLKALNGERSRLAQSFEYNYGDFIPILRPFLRGYLKICKEVKERRLQLFKDYFVDERKKLASTKSMDNNTLKCAIDHILDAQQKGEINEDNVLYIVENINVAAIETTLWSIEWGIAELVNHPQIQKKLRHELDTMLGPGVQITEPDTYKLPYLQAVVKETLRLRMAIPLLVPHMNLHDAKLSGYDIPAESKILVN…
	A0A286QXW8	Camellia sinensis	Camellia sinensis (A0A286QXW8)	MDLLLLEKTLIALFIAVVLAITISKLRGKRFKLPPGPIPVPVFGNWLQVGDDLNHRNLTDLAKKFGQIFMLRMGQRNLVVVSSPDLAKEVLHTQGVEFGSRTRNVVFDIFTGKGQDMVFTVYGEHWRKMRRIMTVPFFTNKVVQQYRFGWEEEAGRVVEDVKKNPEAASNGVVLRRRLQLMMYNNMYRIMFDRRFESEEDALFVKLKALNGERSRLAQSFEYNYGDFIPILRPFLRGYLNICKEVKDTRLQLFKDYFVNQRKNLASTKSMDNNSLKCAIDHILDAQHKGEINEDNVLYIVENINVAAIETTLWSIEWGIAELVIHPQVQKKLRQELDAVLGPGTQITEPDTYKLPYLQAVVKETLRLRMAIPLLVPHMNLHDAKLGSYDIPAESKILVN…
	A0A1B1IHZ1	Camptotheca acuminata	Camptotheca acuminata (A0A1B1IHZ1)	MDLLLVEKTLLALFVAIILAITISKLRGKRFKLPPGPIPVPVFGNWLQVGDDLNHRNLTDYAKKFGEIFLLRMGQRNLVVVSSPDLAKDVLHTQGVDFGSRTRNVVFDIFTGKGQDMVFTVYGEHWRKMRRIMTVPFFTNKVVQQYRYGWEEEAARVVEDVKKMPEALTTGIVLRRRLQLMMYNNMYRIMFDRRFESEDDPLFVKLKALNGERSRLAQSFEYNYGDFIPILRPFLRGYLKICREVKERRIQLFKDYFLDERKKLASTKGMDNNGLKCAIDHILEAQQKGEINEDNVLYIVENINVAAIETTLWSIEWGIAELVNHPEIQKQLRHELDTVLGPGVPITEPDTHKLPYLQAVIKETLRLRMAIPLLVPHMNLHDAKLGGYDIPAESKILVN…
	C5IAW0	Canarium album	Canarium album (C5IAW0)	MDLILLEKALLALFVAIVLAIAVSKLRGKRFKLPPGPIPVPVFGNWLQVGDDLNHRNLTYLAKKFGDILLLRMGQRNLVVVSSPDLAKEVLHTQGVEFGSRTRNVVFDIFTGKGKDMVFTVYGEHWRKMRRIMTVPFFTNKVVQQYRYGWEAEAASVVEDVKKNPEAARSGIVLRRRLQLMMYNNMFRIMFDRRFESEDDPLFNKLKALNGERSRLAQSFDYNYGDFIPILRPFLRGYLKICKEVKERRLQLFKDYFVEERKKLASTKSMNNEGLKCAIDHILDAQQKGEINEDNVLYIVENINVAAIETTLWSIEWGIAELVNHPEIQRKLREEIDVVLGPGVQITEPDTHKLPYLQAVIKETLRLRMAIPLLVPHMNLHDAKLGGFDIPAESKILVN…
	B5LAX7	Capsicum annuum	Capsicum annuum (B5LAX7)	MDLLLLEKTLIGLFFAILVAIIVSKLRSKRFKLPPGPIPVPVFGNWLQVGDDLNHRNLTDYAKKFGDIFLLRMGQRNLVVVSSPESAKEVLHTQGVEFGSRTRNVVFDIFTGKGQDMVFTVYGEHWRKMRRIMTVPFFTNKVVQQYRGGWESEVASVVEDVKKNPESATNGIVLRKRLQLMMYNNMFRIMFDRRFESEDDPLFVKLRALNGERSRLAQSFEYNYGDFIPILRPFLRGYLKICKEVKEKRLQLFKDYFVDERKKLANTKSMDSNALKCAIDHILDAQQKGEINEDNVLYIVENINVAAIETTLWSIEWGIAELVNHPHIQQKLREEIDAVLGPGVQVTEPDTQKLPYLQAVIKETLRLRMAIPLLVPHMNLHDAKLAGYDIPAESKILVN…
	A0A833QV01	Carex littledalei	Carex littledalei (A0A833QV01)	MDLALLEKALLGLFAAIVLAIVVSKLTGKRFKLPPGPYPMPIVGNWLQVGDDLNHKNLMNMAKKFGEIFLLRMGVRNLVVVSSPDLAREVLHSQGVEFGSRTRNVVLDIFTGKGQDMVFTVYGDHWRKMRRIMTVPFFTNKVVQQNREGWEEEARLVIEDVKKDPRSSVEGIVIRKRLQLMMYNDMFRIMFNRRFESLEDPLFKKLTVLNAERSRLSQSFDYNYGDFIPILRPFMHKYLRQCYKLKDVRLKVFEDHFVKDRNRIDMDQKKEIKCAMDHILEAEQKGEINHDNVLYIVENINVAAIETTLWSIEWGIAELVNHPEIQKKVLREMESVLGPGVPVTEPDLPRLPYLQAVVKETLRLRMAIPLLVPHMNLSDAKLMGFDIPAESKILVNAWF…
	P48522	Catharanthus roseus	Catharanthus roseus (P48522)	MDLLLLEKTLLGLFAAIIVASIVSKLRGKKFKLPPGPIPVPVFGNWLQVGDDLNHRNLSDYAKKFGEIFLLRMGQRNLVVVSSPELAKEVLHTQGVEFGSRTRNVVFDIFTGKGQDMVFTVYGEHWRKMRRIMTVPFFTNKVVQQYRYGWEEEAARVVEDVKKNPESATNGIVLRRRLQLMMYNNMYRIMFDRRFESEDDPLFVKLKALNGERSRLAQGFEYNYGDFIPILRPFLRGYLRICKEVKERRLQLFKDYFVDERKKFGSTKSMDNNSLKCAIDHILEAQQKGEINEDNVLYIVENINVAAIETTLWSIEWGIAELVNHPEIQKKLRDELETVLGPGVQITEPDTYKLPYLQAVIKETLRLRMAIPLFLPHMNLHDAKLGGYDIPAESKILVN…
	O81928	Cicer arietinum	Cicer arietinum (O81928)	MDLLLLEKTLLALFIAATIAITISKLRGKRFKLPPGPIPVPVFGNWLQVGDDLNHRNLTDLAKRFGDIFLLRMGQRNLVVVSSPELAKEVLHTQGVEFGSRTRNVVFDIFTGKGQDMVFTVYGTLAEMRRIMTVPFFTNKVVQQYRFGWEFEAQSVVDDVKKNPEACSSGIVLRRRLQLMMYNIMYRIMFDRRFESEEDPLFVKLKALNGERSRLAQSFEYNYGDFIPILRPFLKGYLKLCKEVKDRRLQLFKDYFVDERKKLGSTKSTTNEGLKCAIDHILDAQQKGEINDDNVLYIVENINVAAIETTLWSIEWGIAELVNHQKIQNKVREEIDRVLGPGHQVTEPDLQKLPYLQAVIKETLRLRMAIPLLVPHMNLHDAKLSGFDIPAESKILVNA…
	A0A0M4JAZ5	Cichorium intybus	Cichorium intybus (A0A0M4JAZ5)	MDLLLLEKTLLGIFVAIIGAIFISKLRGKRFKLPPGPIPVPIFGNWLQVGDDLNHRNLTDLAKKFGEILLLRMGQRNLVVVSSPDLAKEVLHTQGVEFGSRTRNVVFDIFTGKGQDMVFTVYGEHWRKMRRIMTVPFFTNKVVQQYRYGWEAEAAAVVEDVKKNPASATEGIVIRRRLQLMMYNNMFRIMFDRRFESEDDPLFLKLKALNGERSRLAQSFEYNYGDFIPILRPFLKGYLKICKEVKEKRLQLFKDYFVDERKKMGSTKSMDNNKLKCAIDHILEAKDKGEINEDNVLYIVENINVAAIETTLWSIEWGIAELVNHPQIQSKLRHELDTVLGPGVQVTEPDIQKLPYLQAVIKETLRLRMAIPLLVPHMNLHDAKLAGYDIPAESKILVN…
	A0A881ZVR3	Cirsium japonicum	Cirsium japonicum (A0A881ZVR3)	MDLLLLEKALVGLFVAILGAIFISKLRGKRFKLPPGPIPVPIFGNWLQVGDDLNHRNLTDLAKKFGQIFLLRMGQRNLVVVSSPDLAKEVLHTQGVEFGSRTRNVVFDIFTGKGQDMVFTVYGEHWRKMRRIMTVPFFTNKVVQQYRFGWEAEAAAVVDDVKKNPAAATEGIVIRRRLQLMMYNNMFRIMFDRRFESEDDPLFLKLKALNGERSRLAQSFEYNYGDFIPVLRPFLRGYLKLCKEVKEKRFQLFKDYFVDERKKLGSTKKMDNNQLKCAIDHILEAKDKGEINEDNVLYIVENINVAAIETTLWSIEWGIAELVNHPEIQSKLRHELDTKLGPGVQITEPDVQNLPYLQAVVKETLRLRMAIPLLVPHMNLNEAKLGGFDIPAESKILVN…
	Q9LKX1	Citrus sinensis	Citrus sinensis (Q9LKX1)	MDLNGWCNSGNQNMCCCQSYVKRGYDRVLSFNGLITVSKLRGKRFKLPPGPLPVPVFGNWLQVGDDLNHRNLSDLAKKYGDVLLLRMGQRNLVVVSSPDHAKEVLHTQGVEFGSRTRNVVFDIFTGKGQDMVFTVYGEHWRKMRRIMTVPFFTNKVVQQQRFNWEDEAARVVEDVKKDPEAATNGIVLRRRLQLMMYNNMYRIMFDRRFESQDDPLFNRLKALNGERSRLAQSFEYNYGDFIPILRPFLRGYLKICKEVKERRLQLFKDYFVEERKKLASTKSMSNESLKCAIDHILDAQTKGEINEDNVLYIVENINVAAIETTLWSIEWGIAELVNHPEIQKKLRNELDTVLGPGHQITEPDTHKLPYLQAVIKETLRLRMAIPLLVPHMNLHDAKL…
	J7FTU8	Coffea arabica	Coffea arabica (J7FTU8)	MDLLLLEKTLLGLFAAIIVAIVVSKLRGKKFKLPPGPIPVPIFGNWLQVGDDLNHRNLTDYAKKFGEIFLLRMGQRNLVVVSSPELAKDVLHTQGVEFGSRTRNVVFDIFTGKGQDMVFTVYGEHWRKMRRIMTVPFFTNKVVQQYRHGWEAEVARVVEDVKKNPESSTNGIVLRRRLQLMMYNNMYRIMFDYRFESEDDPLFNKLKALNGERSRLAQSFEYNYGDFIPILRPFLRGYLKICKEVKERRLQLFKDHFVDERKKLASTTSMDSHSLKCAIDHILEAQQKGEINEDNVLYIVENINVAAIETTLWSIEWGIAELVNHPQVQRKLRQEIDTVLGPGVQVTEPDTLKLPYLQAVVKETLRLRMAIPLLVPHMNLNEAKLGGYDIPAESKILVN…
	A0A3G2CK11	Croton stellatopilosus	Croton stellatopilosus (A0A3G2CK11)	MDLILLEKTLLGLFAAIIVAIVVSKLRGKRFKLPPGPLPIPVFGNWLQVGDDLNHRNLTDLAKRFGDVFLLRMGQRNLVVVSSPELAKEVLHTQGVEFGSRTRNVVFDIFTGKGQDMVFTVYGEHWRKMRRIMTVPFFTNKVVQQYRYGWEDEAAKVVEDVKKNPEAATRGVVLRRRLQLMMYNNMYRIMFDRRFESEEDPLFVKLKALNGERSRLAQSFEYNYGDFIPILRPFLRGYLKICKEVKERRLQLFKDYFVEERKKLASTKSMNNEGLKCAIDHILDAQQKGEINEDNVLYIVENINVAAIETTLWSIEWGIAELVNHPGIQKKLRDELDTVLGPGNQITEPDMPKLPYLQAVIKETLRLRMAIPLLVPHMNLHNAKLAGYDIPAESKILVN…
	Q17UC0	Cucumis sativus	Cucumis sativus (Q17UC0)	MDLLLLEKTLLGLFLSVVLAIAISKLRGKRFKPPPGPLPVPIFGNWLQVGDDLNHRNLTDLAKKFGDIFLLRMGQRNLVVVSSPELAKEVLHTQGVEFGSRTRNVVFDIFTGKGQDMVFTVYGEHWRKMRRIMTVPFFTNKVVQQYRQGWEFEAQSVVDDVKKNPESATTGIVLRRRLQLMMYNNMYRIMFDRRFESEDDPLFHKLRALNGERSRLAQSFEYNYGDFIPILRPFLRGYLKICKEVKETRLKLFKDYFVEERKKLANTKSTTNEGLKCAIDHILDAQQKGEINEDNVLYIVENINVAAIETTLWSIEWGIAELVNHPEIQRKLRNELDTVLGPGVPITEPDTQKLPYLQAVVKETLRLRMAIPLLVPHMNLHDAKLAGYDIPAESKILVN…
	A0A7T3U9G5	Curcuma alismatifolia	Curcuma alismatifolia (A0A7T3U9G5)	MDLLLLEKALLALFAAVILAIVVSKLRGKHFKLPPGPLPVPVFGNWLQVGDDLNHRNLTALAKRFGDIFLLRMGIRNLVVVSSPDLAREVLHAQGVEFGSRTRNVVFDIFTGKGQDMVFTVYGDHWRKMRRIMTVPFFTNKVVQQNRQGWEEEARLVVEDVKKDPKAATEGVVLRRRLQLMMYNNMYRIMFNFRFQGMDDPLFNKLKAANGERSRLAQSFEYNYGDFIPILRPFLRGYLKKCQELKDNRLKLFDEHFVSEKKKMMDKLGSKLELNCAIDHILDAERKGEINYDNVLYIVENINVAAIETTLWSIEWGVAELVNHPEIQRKLRAELDTVLGEGVPITEPDIQRLPYLQAVIKETLRLRMAIPLLVPHMNLHDAKLGGYDIPAESKILVNA…
	A0A161YNJ3	Daucus carota subsp. sativus	Daucus carota subsp. sativus (A0A161YNJ3)	MDFLLLEKALLGLFIATIVAITISKLRGKKLKLPPGPLPVPVFGNWLQVGDDLNHRNLVDYAKKFGEVFLLRMGQRNLVVVSSPDLAKDVLHTQGVEFGSRTRNVVFDIFTGKGQDMVFTVYGEHWRKMRRIMTVPFFTNKVVQQYRFGWEDEAARVVADVKANPEAATNGTVLRKRLQLLMYNNMYRIMFDRRFESEDDPLFLKLKALNGERSRLAQSFDYNYGDFIPILRPFLRGYLKLCQEIKDKRLKLFKDYFVDERKKFESIKRVDNNSLKCAMDHILEAQQKGEINEDNVLYIVENINVAAIETTLWSIEWGIAELVNHPEIQKKLRDEMDSVLGVGVQICEPDIHKLPYLEAVIKETLRLRMAIPLLVPHMNLHEAKLGGYDIPAESKILVN…
	A0A175YNN1	Daucus carota subsp. sativus	Daucus carota subsp. sativus (A0A175YNN1)	MMDALLELEKAMLGIFLGIMIAIFISKLRRKQFKLPPGPTPVPIFGNWLQVGNDLNHGNLVDFAKRFGHLFLLRMGVRNLVVVSSPELAKQVLHTQGVEFGSRCSNGQDLVFTNYGEHWRKMRRILTVPLFTNKVVQRYRFGWEDEAARVVADVKANPESSTNGIVLRKRLQLMMYNNAYKIMFGRRFESEDDPLLLKLKASSWERIRLTQSLDYNYGDFIPVLRPFLKGYLRLCKQVKDERFQLFKDNFVDPRKMLVNTRRVDNDSLTCALDHLLEAQQQGDITEETIFHIVDGLDIAAIDTTLRSIEWAIAELINHPEVQKKLRHEIDSVLGVGVQVTEPDTHKLPYLEAVIKETLRLRMGVPLLVPHMNLHDAKLGGYDIPAKSKVVVNAWWLANN…
	A0A5B6Z4J9	Davidia involucrata	Davidia involucrata (A0A5B6Z4J9)	MDLLLLEKTLLGLFIAIVLAITISKLRGKRFKLPPGPLPVPVFGNWLQVGDDLNHRNLTDLAKKFGEMFLLRMGQRNLVVVSSPDLAKEVLHTQGVEFGSRTRNVVFDIFTGKGQDMVFTVYGEHWRKMRRIMTVPFFTNKVVQQYRYGWEDEAARVVEDVKKNPEASTTGIVLRRRLQLMMYNNMYRIMFDRRFESEEDPLFVKLKALNGERSRLAQSFEYNYGDFIPILRPFLRGYLKICKEVKERRLQLFKDYFLDERKKLASTKGIDNYGLKCAIDHIIEAQQKGEINEANVLYIVENINVAAIETTLWSIEWGIAELVNHPEIQKKLRHELDTELGPGVPITEPDTQKLPYLQAVIKETLRFRMAIPLLVPHMNLHDAKLGGYDIPAESKILVN…
	A0A2I0X0R5	Dendrobium catenatum	Dendrobium catenatum (A0A2I0X0R5)	MDLLVLEKALLGLFAAVTLAIVFSTLRGKRFKLPPGPLPVPIFGNWLQVGDDLNQRNLAALAKKFGDIFLLRMGQRNLVVVSSPDLAREVLHTQGVEFGSRTRNVVFDIFTGKGQDMVFTVYGEHWRKMRRIMTVPFFTNKVVQQYRYGWEDEAARVVEDVRANPKSATEGIVIRRRLQLMMYNNMYRIMFDRRFESEEDPLFLKLRALNGERSRLAQSFEYNYGDFIPILRPFLRGYLKICKEVKDMRISIFKSYFVEERKKLGNTKPTDTTGLKCAIDHILDAEKKGEINEDNVLYIVENINVAAIETTLWSIEWGLAELVNHQDVQRKVRAELDSVLGPGVQITEPDIPRLPYLQAVVKETLRLRMAIPLLVPHMNLHDAKLGGFDIPAESKILVN…
	A0A385JJ44	Echinacea purpurea	Echinacea purpurea (A0A385JJ44)	MDLLLLEKTLIALFAAIIASIFISKLRGKRFKLPPGPLPVPIFGNWLQVGDDLNHRNLTDLAKKFGEILLLRMGQRNLVVVSSPNLAKEVLHTQGVEFGSRTRNVVFDIFTGKGQDMVFTVYGEHWRKMRRIMTVPFFTNKVVQQYHSGWEAEAAAVVEDVRKNPKAATEGVVIRRRLQLMMYNNMFRIMFDRRFESEDDPLFLKLKALNGERSRLAQSFEYNYGDFIPILRPFLKGYLKLCKEVKEKRFQLFKDYFVDERKKLGSTKSMDNNQLKCAIDHILDAKDKGEINEDNVLYIVENINVAAIETTLWSIEWAIAELVNHPEIQAKLRHELDTKLGPGVQVTEPDLDKLPYLQAVIKETLRLRMAIPLLVPHMNLHDAKLGGYDIPAESKILVN…
	A0A2U8ZTW2	Eleocharis dulcis	Eleocharis dulcis (A0A2U8ZTW2)	MDLLLLEKTLLGLFAAITLSIVISKLRGKRLRLPPGPVPVPIFGNWLQVGDDLNHRNLAALARKFGDAFLLRMGQRNLVVVSSPPLAREVLHTQGVEFGSRTRNVVFDIFTGKGQDMVFTVYGDHWRKMRRIMTVPFFTNKVVQQYHTGWEAEAQSVVDDVRADPKAATDGIVLRNRLQLMMYNNMYRIMFDRRFDSMNDPLFLQLKALNGERSRLAQSFEYNYGDFIPILRPFLRGYLKICKEVKERRLKLFKDYFLEERKKLSSTKPSNNAELKCAIDHILDAQNKGEINEDNVLYIVENINVAAIETTLWSIEWGIAELVNHPEIQKKLRNELDAVLGPGNPITEPDTHKLPYLQAVIKETLRFRMAIPLLVPHMNLHDAKLGGYDIPAESKILVN…
	A0A0A7DN35	Epimedium sagittatum	Epimedium sagittatum (A0A0A7DN35)	MDLLLLEKSLIASFIAIIVAIAISKLRGKRFKLPPGPFPIPIFGNWLQVGDDLNHRNLTDYARKFGEIFLLRMGQRNLVVVSSPDLAKEVLHTQGVEFGSRTRNVVFDIFTGKGQDMVFTVYGEHWRKMRRIMTVPFFTNKVVQQYRFGWEDEITKVVEDVRKMPEAATNGIVLRKRLQLMMYNNMYRIMFDRRFESEEDPLFLKLKALNGERSRLAQSFDYNYGDFIPILRPLLRGYLKICKEVKERRLQLFKDYFLDERKRLTSTTTPSNAGLKCAIDHIIDAQQKGEINEDNVLYIVENINVAAIETTLWSIEWGIAELVNNPKIQQRLREELDANLGPGVPITEPDTYKLPYLQAVIKETLRLRMAIPLLVPHMNLNDAKLNGFDIPAESKILVN…
	S4UHP0	Eucalyptus urophylla	Eucalyptus urophylla (S4UHP0)	MDLLLLEKTLLGLFAAAIVAIAVSKLRGKRFRLPPGPLPVPIFGNWLQVGDDLNHRNLTDLAKRFGDILLLRMGQRNLVVVSSPDLSKEVLHTQGVEFGSRTRNVVFDIFTGKGQDMVFTVYGEHWRKMRRIMTVPFFTNKVVQQYREGWEAEAAAVVEDVKKNPAAAREGIVLRRRLQMMMYNNMYRIMFDRRFDSEDDPLFVKLKALNGERSRLAQSFDYNYGDFIPILRPFLRGYLKICKEVKERRLQLFKDYFVDERKKLASVKRMDNEGLKCAMDHILEAQQKGEINEDNVLYIVENINVAAIETTLWSIEWGIAELVNHPQIQRKLREEIDAVLGPGVPVTEPELHKLPYLQAVIKETLRLRMAIPLLVPHMNLHDAKLGGYDIPAESKILVN…
	K4HSY7	Fagopyrum tataricum	Fagopyrum tataricum (K4HSY7)	MDLVLLQKGLYGLFFAISVAIVISKLRGKKYKLPPGPIPVPIFGNWLQVGDDLNHRNLTELAKKYGEIFLLRMGQRNLVVVSSPELAKEVLHTQGVEFGSRTRNVVFDIFTGKGRDMVFTVYGEHWRKMRRIMTVPFFTNKVVQQYRHGWEFEAQSVVDDVKKNPESATKGIVLRRRLQMMMYNNMYRIMFDSRFDKEDDPLFTKLKALNGERSRLAQSFEYNYGDFIPILRPFLRGYLKVCKEVKERRLKLFKDYFVDERKKLGSTKPSSNNELKCAIDHILEAQQKGEINEDNVLYIVENINVAAIETTLWSIEWGIAELVNHPEIQRKLRDELDTVLGKGVPITEPDLPKLPYLQAVVKETLRLRMAIPLLVPHMNLHDAKLGGFDIPAESKILVN…
	G8E2I7	Festuca rubra subsp. commutata	Festuca rubra subsp. commutata (G8E2I7)	MDVNLLEKALLGLFAAAVLAIAVAKLTGKKFKLPPGPSGYPIVGNWLQVGDDLNHRNLMGMAKRFGEVFHLRMGVRNLVVVSSPELAKEVLHTQGVEFGSRTRNAVFDIFTGKGQDMVFTVYGDHWRKMRRIMTVPFFTSKVVAQNRLGWEEEARLVVEDVKADPAAATTGVVIRRRLQLMMYNDMFRIMFARRFESLADPLFNKLRALNAERSILSQSFDYNYADFIPFLRPFLRGYLNRCTNLKTKRMKVFEDDFVTPRKKALEQSGEIKCAMDHILEAERKGEINHDNVLYIVENINVAAIETTLWSIEWGIAELVNHPEVQSKLRNEIAAVLGPNVAVTEPDLERLPYLQSVVKETLRLRMAIPLLVPHMNLQEAKLSGYDIPAESKILVNAWFL…
	A0A068FMT9	Garcinia mangostana	Garcinia mangostana (A0A068FMT9)	MDLLLLEKTLLALFFAAVVAIVISTLRGKRFKLPPGPLPIPVFGNWLEVGDDLNHRNLTELAKKFGQIFLLRMGQRNLVVVSSPELAKDVLHTQGVEFGSRTRNVVFDIFTGEGQDMVFTVYGEHWRKMRRIMTVPFFTNKVVQQYRFGWEYEAAQVVEDVRKNPDAATKGIVLRKRLQLMMYNNMYRIMFDRRFESEDDPLFNKLKALNGERSRLAQSFEYNYGDFIPILRPFLRGYLKICKEVKERRLQLFKDYFVEERKKLASTKSMSNESLKCAIDHILDAQQKGEINEDNVLYSLKISTLLQLRSTLWSIEWGIAELVNHPEIQKKLHHELDTILGPGNQITEPDTQKLPYLQAVIKETLRLRMAIPLLVPHMNLNDAKLGGYDIPAESKILVN…
	S8BVT6	Genlisea aurea	Genlisea aurea (S8BVT6)	MDLIVAEKALLGICLAIVVATVVSKIRGLKFKLPPGPIPIPIFGNWLQVGDDLNHRNLMDYAKKYGEILLLRVGQRNLVVVSSPELTKEVLHTQGVEFGSRPRNIVFEIFSGGGQDLTFTVYGEHWRKMRRIITPPLFTNKAVRRYEAGWEAEADAMVADVKKNPESATKGIILRKRLQLMMYNNLYRMMFDGRFESEDDPLFVKLRALNGERSRLAQSFEYNYGDFIPILRPFLKGYLKYCQQVKDNRLQFFKDNFVEKRKKLATTKPTDNNGVDKCAMDHILEAEQRGEINEDNVLYVVENLNIAATETMVWSMEWAIAQLINHPNVQKKLRDEIDTILSPGVGVAEPDIPKLPYLQAVIKETLRFRMPIPLLLPHMNLHDAKLGGYDIPAESKILV…
	A0A4D6DRJ5	Glehnia littoralis	Glehnia littoralis (A0A4D6DRJ5)	MDFLLLEKALLGLFIATIVAVTISKLRGKKLKLPPGPIPVPVFGNWLQVGDDLNQRNLVGYAKKFGDLFLLRMGQRNLVVVSSPDLARDVLHTQGVEFGSRTRNVVFDIFTGKGQDMVFTVYSEHWRKMRRIMTVPFFTNKVVQQYRFGWEEEAARVVEDVKANPEAATNGIVLRNRLQLLMYNNMYRIMFDRRFESVDDPLFLKLKALNGERSRLAQSFEYNYGDFIPVLRPLLKGYLRLCQEIKDKRLKLFKDYFVDERKKLESTKSVDNNGLKCAIDHILEAQQKGEIHEDNVLYIVENINVAAIETTLWSIEWGIAELVNNPEIQKKLRNEMDTVLGVGVQICEPHIQKLPYLQAVIKETLRYRMAIPLLVPHMNLHDAKLAGYDIPAESKILVN…
	Q96423	Glycyrrhiza echinata	Glycyrrhiza echinata (Q96423)	MDLLLLEKTLLGLFIAAITAIAISKLRGRRFKLPPGPIPVPIFGNWLQVGDDLNHRNLTDLAKRFGDIFLLRMGQRNLVVVSSPELAKEVLHTQGVEFGSRTRNVVFDIFTGKGQDMVFTVYGEHWRKMRRIMTVPFFTNKVVQQYRFGWESEAASVVDDVRRNPDAAAGGIVLRRRLQLMMYNNMYRIMFDRRFESEEDPLFVKLKALNGERSRLAQSFEYNYGDFIPILRPFLKGYLKICKEVKERRLKLFKDYFVDERMKLESTKSTSNEGLKCAIDHILDAQKKGEINEDNVLYIVENINVAAIETTLWSIEWGIAELVNHPEIQKKVRDEIDRVLGPGHQVTEPDMQKLPYLQAVIKETLRLRMAIPLLVPHMNLHDAKLGGYDIPAESKILVN…
	A0A6B7HXZ5	Glycyrrhiza uralensis	Glycyrrhiza uralensis (A0A6B7HXZ5)	MDLLLLEKTLLGLFIAAITAIAISKLRGRRFKLPPGPIPVPIFGNWLQVGDDLNHRNLTDLAKRFGDIFLLRMGQRNLVVVSSPELAKEVLHTQGVEFGSRTRNVVFDIFTGKGQDMVFTVYGEHWRKMRRIMTVPFFTNKVVQQYRFGWESEAASVVDDVRRNPDAAAGGIVLRRRLQLMMYNNMYRIMFDRRFESEEDPLFMKLKALNGERSRLAQSFEYNYGDFIPILRPFLKGYLTICKEVKERRLKLFKDYFVDERMKLESTKSTSNEGLKCAIDHILDAQKKGEINEDNVLYIVENINVAAIETTLWSIEWGIAELVNHPEIQKKVRDEIDRVLGPGHQVTEPDMQKLPYLQAVIKETLRLRMAIPLLVPHMNLHDAKLGGYDIPAESKILVN…
	Glyma.02G236500	Glycine max	GmC4H2	MDLLLLEKTLIGLFLAAVVAIAVSTLRGRKFKLPPGPLPVPIFGNWLQVGDDLNHRNLTDLAKKFGDIFLLRMGQRNLVVVSSPELAKEVLHTQGVEFGSRTRNVVFDIFTGKGQDMVFTVYGEHWRKMRRIMTVPFFTNKVVQQYRHGWESEAAAVVEDVKKNPDAAVSGTVIRRRLQLMMYNNMYRIMFDRRFESEEDPIFQRLRALNGERSRLAQSFEYNYGDFIPILRPFLKGYLKICKEVKETRLKLFKDYFVDERKKLGSTKSTNNNNELKCAIDHILDAQRKGEINEDNVLYIVENINVAAIETTLWSIEWGIAELVNHPEIQQKLRDEIDRVLGAGHQVTEPDIQKLPYLQAVVKETLRLRMAIPLLVPHMNLHDAKLGGYDIPAESKILV…
	Glyma.14G205200	Glycine max	GmC4H14	MDLLLLEKTLIGLFLAAVVAIAVSTLRGRKFKLPPGPLPVPIFGNWLQVGDDLNHRNLTDLAKKFGDIFLLRMGQRNLVVVSSPELAKEVLHTQGVEFGSRTRNVVFDIFTGKGQDMVFTVYGEHWRKMRRIMTVPFFTNKVVQQYRHGWESEAAAVVEDVKNNPDAAVSGTVIRRRLQLMMYNNMYRIMFDRRFESEEDPIFQRLRALNGERSRLAQSFEYNYGDFIPILRPFLKGYLKICKEVKETRLKLFKDYFVDERKKLGSIKSSNNNELKCAIDHILDAQRKGEINEDNVLYIVENINVAAIETTLWSIEWGIAELVNHPEIQQKVRDEIDRVLEAGHQVTEPDIQKLPYLQAVVKETLRLRMAIPLLVPHMNLHDAKLGGYDIPAESKILVN…
	Q9FUU5	Gossypium arboreum	Gossypium arboreum (Q9FUU5)	MDLLFLEKALLGLFVAVVLAITISKLRGKRFKLPPGPLPVPVFGNWLQVGDDLNHRNLTDLAKKFGDIFLLRMGQRNLVVVSSPELAKEVLHTQGVEFGSRTRNVVFDIFTGKGQDMVFTVYGEHWRKMRRIMTVPFFTNKVVQQYRFGWEDEAARVVEDVRKNPEAATNGIVLRRRLQLMMYNNMYRIMFDTRFESEDDPLFVRLKALNGERSRLAQSFEYNYGDFIPILRPFLRGYLKICKEVKDRRLQLFKDHFVEERKKLGSTKSMNNDGLKCAIDHILDAQQKGEINEDNVLYIVENINVAAIETTLWSIEWGIAELVNHPEIQKKLRHELDTVLGPGNQITEPDTHKLPYLQAVIKETLRLRMAIPLLVPHMNLHDAKLGGYDIPAESKILVN…
	E4W6M8	Gossypium hirsutum	Gossypium hirsutum (E4W6M8)	MDLLFLEKVLISLFFTIIFAILVSKLRGKRFKLPPGPLPIPVFGNWLQVGDDLNHRNLTDLAKKFGDIFLLRMGQRNLVVISSPELAKEVLHTQGVEFGSRTRNVVFDIFTGKGQDMVFTVYGEHWRKMRRIMTVPFFTNKVVQQYRHGWEDEAASVVEDVKKNPEAATNGIVLRRKLQLMMYNNMYRIMFDRRFESEDDPLFVKLKALNGERSRLAQSFEYNYGDFIPILRPFLRGYLKLCKEVKEIRLQLFRDQFLEERKKLATTKRIDNNALKCAIDHILDAQRKGEINEDNVLYIVENINVAAIETTLWSIEWGIAELVNHPEIQQKLRNEIDTVLGPGVQVTEPDTHKLPYLQAVIKETLRLRMAIPLLVPHMNLHDAKLGGYDIPAESKILVN…
	E0D6S7	Gynura bicolor	Gynura bicolor (E0D6S7)	MDLLLLEKTLIALFTAIIIAIVISKLRGKKFKLPPGPIPVPIFGNWLQVGDDLNHRNLTDMAKKFGDIFHLRMGQRNLIVVSSPELAKEVLHTQGVEFGSRTRNVVFDIFTGKGQDMVFTVYGEHWRKMRRIMTVPFFTNKVVQQYRYGWEEEAAAVVEDVKKNPAAATEGVVIRRRLQLMMYNNMFRIMFDRRFESEDDPLFLKLKALNGERSRLAQSFEYNYGDFIPILRPFLRKYLNLCKEVKDKRIQLFKDYFVDERKKIGSTKKMDKNELKCAIDHILEAKEKGEINEDNVLYIVENINVAAIETTLWSIEWGLAELVNHPKIQAKLRHELDTKLGPSVQITEPDVQNLPYLQAVVKETLRLRMAIPLLVPHMNLHDAKLGGYDIPAESKILVN…
	A0A6M3R3D5	Helianthus annuus	Helianthus annuus (A0A6M3R3D5)	MDLLLIEKTLLALFAAIIGAIVISKLRGKRFKLPPGPLPVPIFGNWLQVGDDLNHRNLTDLAKKFGEIFLLRMGQRNLVVVSSPDLAKEVLHTQGVEFGSRTRNVVFDIFTGKGQDMVFTVYGEHWRKMRRIMTVPFFTNKVVQQYRYGWEAEAAAVVEDVKKNPAAATEGVVIRRRLQLMMYNNMFRIMFDRRFESEDDPLFVKLKALNGERSRLAQSFEYNYGDFIPILRPFLKGYLKLCKEVKEKRFQLFKDYFVDERKKLESTKSVDNNQLKCAIDHILDAKEKGEINEDNVLYIVENINVAAIETTLWSIEWGIAELVNHPEIQAKLRNELDTKLGPGVQVTEPDLHKLPYLQAVIKETLRLRMAIPLLVPHMNLHDAKLGGYDIPAESKILVN…
	A0A251U9D3	Helianthus annuus	Helianthus annuus (A0A251U9D3)	MDLLLVEKTLIALFAAIMGAIVISKLRGKKLKLPPGPIPVPIFGNWLQVGDDLNHRNLTDLAKKFGEMFLLRMGQRNLVVVSSPELAKEVLHTQGVEFGSRTRNVVFDIFTGKGQDMVFTVYGEHWRKMRRIMTVPFFTNKVVQQYRYGWEDEAAAVVEDVKKNPAAASEGVVIRRRLQLMMYNNMFRIMFDRRFESEDDPLFLKLKALNGERSRLAQSFEYNYGDFIPILRPFLRNYLKLCKEVKEKRIQLFKDYFVDERKKLASTTKNQQKCAIDHILEAKEKGEITEDNVLYIVENINVAAIETTLWSIEWGIAELVNHPEIQAKLRHELDTKLGPGVQITEPDVQNLPYLQAVIKETLRLRMAIPLLVPHMNLHDAKLGGFDIPAESKILVNAWW…
	A0A251U7P4	Helianthus annuus	Helianthus annuus (A0A251U7P4)	MDLLLIEKTLVALFAAIIGAIIISKLRGKKFKLPPGPIPVPIFGNWLQVGDDLNHRNLTDLAKRFGEILLLRMGQRNLVVVSSPELAKEVLHTQGVEFGSRTRNVVFDIFTGKGQDMVFTVYGEHWRKMRRIMTVPFFTNKVVQQYRYGWEAEAAAVVDDVKKNPAAATEGIVIRRRLQLMMYNNMFRIMFDRRFESEDDPLFLKLKALNGERSRLAQSFEYNYGDFIPILRPFLRNYLKLCKEVKDKRIQLFKDYFVDERKKIGSTKKMDNNQLKCAIDHILEAKEKGEINEDNVLYIVENINVAAIETTLWSIEWGIAELVNHPEIQAKLRHELDTKLGPGVQITEPDVQNLPYLQAVIKETLRLRMAIPLLVPHMNLHDAKLGGFDIPAESKILVN…
	Q04468	Helianthus tuberosus	Helianthus tuberosus (Q04468)	MDLLLIEKTLVALFAAIIGAILISKLRGKKFKLPPGPIPVPIFGNWLQVGDDLNHRNLTDLAKRFGEILLLRMGQRNLVVVSSPELAKEVLHTQGVEFGSRTRNVVFDIFTGKGQDMVFTVYGEHWRKMRRIMTVPFFTNKVVQQYRYGWEAEAAAVVDDVKKNPAAATEGIVIRRRLQLMMYNNMFRIMFDRRFESEDDPLFLKLKALNGERSRLAQSFEYNYGDFIPILRPFLRNYLKLCKEVKDKRIQLFKDYFVDERKKIGSTKKMDNNQLKCAIDHILEAKEKGEINEDNVLYIVENINVAAIETTLWSIEWGIAELVNHPEIQAKLRHELDTKLGPGVQITEPDVQNLPYLQAVVKETLRLRMAIPLLVPHMNLHDAKLGGFDIPAESKILVN…
	T1RKK1	Hibiscus cannabinus	Hibiscus cannabinus (T1RKK1)	MDLLLLEKVLISLFFTIIFAILVAKLRGKRYKLPPGPLPVPIFGNWLQVGDDLNHRNLTDLTKKFGDIFLLRMGQRNLVVVSSPELAKEVLHTQGVEFGSRTRNVVFDIFTGKGQDMVFTVYGEHWRKMRRIMTVPFFTNKVVQQYRHGWEAEAASVVEDVRKNPEAATNGIVLRRRLQLMMYNNMYRIMFDRRFESEDDPLFVKLKALNGERSRLAQSFEYNYGDFIPILRPFLRGYLKLCKEVKEMRLQLFKDYFLEERKKLASTTRSDNNALKCAIDHILDAQQKGEINEDNVLYIVENINVAAIETTLWSIEWGIAELVNHPRIQQKLRDEIDTVLGPGVQVTEPDTHKLPYLQAVVKETLRLRMAIPLLVPHMNLHDAKLAGYDIPAESKILVN…
	W8E7E3	Hordeum vulgare	Hordeum vulgare (W8E7E3)	MDFVFVEKLLVGLLAAVVGAIVVSKIRGRKLRLPPGPIPVPIFGNWLQVGDDLNHRNLAAMARKFGEVFLLRMGQRNLVVVSSPPLAREVLHTQGVEFGSRTRNVVFDIFTGEGQDMVFTVYGDHWRKMRRIMTVPFFTNKVVQQYRPGWEAEAAFVVDNVRADPRAATEGVVLRRHLQLMMYNNMYRIMFDRRFESMDDPLFLRLRALNGERSRLAQSFEYNYGDFIPILRPFLRGYLRLCKEVKETRLKLFKDYFLDERKKLASTKAMDNNGLKCAIDHILEAEQKGEINEDNVLYIIENINVAAIETTLWSIEWGLAELVNHPEIQQKLRDEMDAVLGVGHQITEPDTHRLPYLQAVIKETLRLRMAIPLLVPHMNLHDAKLAAYNIPAESKILVN…
	C0KKW6	Humulus lupulus	Humulus lupulus (C0KKW6)	MDLLLLEKTLIALFVAVVLAIAIAKIRGKKFKLPPGPIPVPVFGNWLQVGDDLNHRNLTDMAKKFGDIFLLRMGQRNLVVVSSPELAKEVLHTQGVEFGSRTRNVVFDIFTGKGQDMVFTVYGEHWRKMRRIMTVPFFTNKVVQQYRFGWESEAGSVVDDVKKNPESATNGIVLRRRLQLMMYNNMYRIMFDRRFDSEDDPLFVKLKALNGERSRLAQSFEYNYGDFIPILRPFLRGYLKICKEVKQKRIQLFKDYFVDERKKLSSTKSSDNEGLKCAIDHILEAQQKGEINEDNVLYIVENINVAAIETTLWSIEWGIAELVNHPEIQKKLRIELDTVLGPGVQITEPDMHKLPYLNAVIKETLRLRMAIPLLVPHMNLNQAKLGGYDIPAESKILVN…
	D2WL28	Ipomoea batatas	Ipomoea batatas (D2WL28)	MDLLLLEKTLLGLFFAILVAIVVSKLRGKKYKLPPGPLPVPVFGNWLQVGDDLNHRNLTDYAKKFGDIFLLRMGQRNLVVVSSPELAKEVLHTQGVEFGSRTRNVVFDIFTGKGQDMVFTVYGDHWRKMRRIMTVPFFTNKVVQQYRRGWEDEIGLVVEEVKKNPEAATTGIVLRRRLQLMMYNNLFRIMFDRRFESEEDPMFKKLRALNGERSRLAQSFDYNYGDFIPILRPFLRGYLKICKEVKERRLQLFKDHFVEERKKLSSTKGMDNNSLKCAIDHILEAQQKGEINEDNVLYIVENINVAAIETTLWSIEWGIAELVNNPGIQKKLREEIDAVLGPGVQLTEPDTHKLPYLQAVIKETLRLRMAIPLLVPHMNLHDAKLGGYDIPAESKILVN…
	A0A2H4UXW3	Iris domestica	Iris domestica (A0A2H4UXW3)	MDVRLVEKALLGLFVAAVVATVVSKLRGKKLKLPPGPIPVPIFGNWLQVGDDLNHRNLTAFAKRFGEIFLLRMGQRNLVVVSSPDLAKEVLHTQGVEFGSRTRNVVFDIFTGKGQDMVFTVYGEHWRKMRRIMTVPFFTNKVVSQYRYGWEEEAMRVVEDVKADPMAASEGIVLRRRLQLMMYNNMYRIMFDRRFERMDDPLFERLKVLNGERSRLAQSFEYNYGDFIPILRPFLRGYLRICKEVKDRRLKLFKDYFVEERKKLASTKSVDNAGLKCAIDHILDAEKKGEINEDNVLYIVENINVAAIETTLWSIEWGIAELVNHPDIQQKLRNELDTVLGPGIQITEPDTQKLPYLQAVIKETLRLRMAIPLLVPHMNLHDAKLAGYDIPAESRILVN…
	D6MXQ6	Isatis tinctoria	Isatis tinctoria (D6MXQ6)	MDLLLLEKSLIAVFAAVVLATVISKLRGKKLKLPPGPMPIPIFGNWLQVGDDLNHRNLVDYAKKFGDLFLLRMGQRNLVVVSSPNLTKEVLHTQGVEFGSRTRNVVFDIFTGKGQDMVFTVYGEHWRKMRRIMTVPFFTNKVVQQNREGWEFEAASVVEDVKKNPEAATKGIVLRKRLQLMMYNNMFRIMFDRRFESEDDPLFLRLKALNGERSRLAQSFEYNYGDFIPILRPFLRGYLKICQDVKDRRLALFKKYFVDERKQIASSKPTGSEGLKCAIDHILEAQQKGEINEDNVLYIVENINVAAIETTLWSIEWGIAELVNHPEIQSKLRNEIDTVLGPGVQITEPELHKLPYLQAVIKETLRLRMAIPLLVPHMNLNDAKLAGYDIPAESKILVN…
	A0A3G1VTM5	Juglans sigillata	Juglans sigillata (A0A3G1VTM5)	MDLLLVEKVLLSLFLAVVAAIAISKLRGKRFKLPPGPIPVPVFGNWLQVGDDLNHRNLTDLAKKFGDIFLLRMGQRNLVVVSSPELAKEVLQTQGVEFGSRTRNVVFDIFTGQGQDMVFTLYGEHWRKMRRIMTVPFFTNKVVQQQRAAWEEEVSLVVEEVKNTPEASTTGIVLRKRLELMMYNNMYRIMFNRRFESLDDPLLVKLRALNGERSRLAQSFEYNYGDFIPILRPFLRGYLKICEDVKNRRLQLFKDYFIDERVKKLGSTKAEGFKCAMDHILEAEKKGEISENNVLYIVENINVAAIGTTLWSTEWGLAELVNHPRVQKKLQHELDTVLGPGVQVTEPDLQKLPYLQAVVKEVLRLRMAIPLLVPHMNLNHAKLGGYDIPAEGKVLVNAW…
	A0A0U1XP01	Lactuca sativa	Lactuca sativa (A0A0U1XP01)	MDLLLVEKALIALFAAIIGAIFISKLRGKKFKLPPGPIPVPIFGNWLQVGDDLNHRNLTDLAKKFGEIFLLRMGQRNLVVVSSPDLAKEVLHTQGVEFGSRTRNVVFDIFTGKGQDMVFTVYGEHWRKMRRIMTVPFFTNKVVQQYRHGWEAEAAAVVEDVKKNPASATEGIVIRRRLQLMMYNNMFRIMFDRRFESEDDPLFLKLKALNGERSRLAQSFEYNYGDFIPILRPFLRSYLKLCKEVKEKRLQLFKDYFVDERKKLGSTKKLENNQLKCAIDHILEAKDKGEINEDNVLYIVENINVAAIETTLWSIEWGIAELVNHPDIQSKLRHELDTKLGPGVQITEPDVQNLPYLQAVVKETLRLRMAIPLLVPHMNLHDAKLAGHDIPAESKILVN…
	A0A1B1SPI1	Lepidium apetalum	Lepidium apetalum (A0A1B1SPI1)	MDLLLLEKSLIAVFAAVVLATVISKLRGKKLKLPPGPMPIPIFGNWLQVGDDLNHRNLVDYAKKFGDLFLLRMGQRNLVVVSSPDLTKEVLHTQGVEFGSRTRNVVFDIFTGKGQDMVFTVYGEHWRKMRRIMTVPFFTNKVVQRNREGWEFEAASVVEDVKKNPDSATKGIVLRKRLQLMMYNNMFRIMFDRRFDSEDDPLFVRLKALNGERSRLAQSFEYNYGDFIPILRPFLRGYLKICQDVKDRRIALFKKYFVDERKQIASTKPAGSDGLKCAIDHILEAQDKGEINEDNVLYIVENINVAAIETTLWSIEWGIAELVNHPEIQNKLRNEIDTVLGPGVQVTEPVLHKLPYLQAVIKETLRLRMAIPLLVPHMNLHDAKLSGYDIPAESKILVN…
	G3D5B5	Leucaena leucocephala	Leucaena leucocephala (G3D5B5)	MDLLLLEKTLLGLFFAAVVAIAVSKLRGKRFKLPPGPLPVPIFGNWLQVGDDLNHRNLTDLAKKFGDIFLLRMGQRNLLVVSSPELAKEVLHTQGVEFGSRTRNVVFDIFTGKGQDMVFTVYGEHWRKMRRIMTVPFFTNKVVQQYRDGWEKEAASVVEDVKKNPESATNGIVLRRRLQLMMYNNMYRIMFDRRFDSEDDPLFQRLRSLNGERSRLAQSFEYNYGDFIPILRPFLRGYLKICKEVKETRLKLFKDYFVDERKKLSSTRTSSNGELKCAIDHILDAQKKGEINEDNVLYIVENINVAAIETTLWSIEWGIAELVNHPEIQKKLRDEIDTVLGPGHQVTEPDTHKLPYLQAVIKETLRLRMAIPLLVPHMNLHDAKLGGYDIPAESKILVN…
	A0A248SMH8	Lilium regale	Lilium regale (A0A248SMH8)	MDLALLEKSLLAVFAAITLAILASKLRGKRLRLPPGPLSFPVVGNWLQVGDDLNHRNLTALARRFGDILLLRMGQRNLVVVSSPDLARDVLHTQGVEFGSRTRNVVFDIFTGEGQDMVFTVYGEHWRKMRRIMTVPFFTNKVVQQYRPGWEEEARLVVEDVKANPLAATEGIVLRRRLQLMMYNNMYRIMFDRRFESETDPLFLKLKELNGERSRLAQSFEYNYGDFIPVLRPFLRGYLKICQEVKDRRLKLFKDYFLDEKSKLESTKASNNAGLKCAMDHIVDAQKKGEINEDNVLYIVENINVAAIETTLWSIEWGIAELVNHPEIQHKLRHELDTVLGGTPITEPDMMKLPYLQAVIKETLRLRMAIPLLVPHMNLHDAKLGGFDIPAESKILVNA…
	Q948S8	Lithospermum erythrorhizon	Lithospermum erythrorhizon (Q948S8)	MDLLLLEKALIGLFFSFIIAIVISKLRGKKFKLPPGPIPVPIFGNWLQVGDDLNHRNLTEYAKKFGEIFLLRMGQRNLVVVSSPDLAKEVLHTQGVEFGSRTRNVVFDIFTGKGQDMVFTVYGEHWRKMRRIMTVPFFTNKVVQQYRKGWESEVESVIEDVKKIPESETVGIVLRKRLQLMMYNNMFRIMFDRRFESENDPLFMKLRALNGERSRLAQSFDYNYGDFIPILRPFLRGYLKICKEVKETRLKLFKDYFVEERKKIASTKSTTTNGLKCAIDHILEAQQKGEINEDNVLYIVENINVAAIETTLWSIEWGIAELVNHPEIQKKLRDEIDTILGPGVQVTEPDTHKLPYLQAVIKETLRLRMAIPLLVPHMNLHDAKLNGYDIPAESKILVN…
	Q948S7	Lithospermum erythrorhizon	Lithospermum erythrorhizon (Q948S7)	MDLLLLEKVLIGLFIAIILSIIISKLGGKKFKLPPGPFPVPIFGNWLQVGDDLNHRNLTDYAKKFGEIFLLRMGQRNLVVVSSPDLAKEVLHTQGVEFGSRTRNVVFDIFTGKGQDMVFTVYGEHWRKMRRIMTVPFFTNKVVQQYRQGWECEVASVVEDVKKNPESRTNGIVLRKRLQLMMYNNMYRIMFDRRFESEDDPLFIKLKALNGERSRLAQSFDYNYGDFIPILRPFLRGYLKMCKEVKQTRLKLFKDYFVDERKKLASSKRMDNNGLKCAIDHILEAQQKGEINEDNVLYIVENINVAAIETTLWSIEWGIAELVNHPEIQKKLRDEIDTVLGPGVQVTEPDTHKLPYLQAVIKETLRLRMAIPLLVPHMNLHDAKLGEYDIPAESKSLVN…
	A0A515EIY8	Lycium chinense	Lycium chinense (A0A515EIY8)	MDLLLLEKTLIGLFFAILIAIVVSKLRSKRFKLPPGPIPVPVFGNWLQVGDDLNHRNLTEYAKKFGDLFLLRMGQRNLVVVSSPELAKEVLHTQGVEFGSRTRNVVFDIFTGKGQDMVFTVYGEHWRKMRRIMTVPFFTNKVVQQYRCGWESEVASVVEDVKKNPESATNGIVLRKRLQLMMYNNMFRIMFDRRFESEDDPLYVKLKALNGERSRLSQSFEYNYGDFIPILRPFLRGYLKMCKELTEKRLKVFKDYFVDERKKLANTKSMDSNALRCAMDHILDAQQKGEINEDNVLYIVENINVAAIETTLWSIEWGIAELVNHPHIQQKLRDEIDTVLGPGVQVTEPDTHKLPYLQAVVKETLRLRMAIPLLVPHMNLQDAKLAGYDIPAESKILVN…
	A0A0N6VY99	Lycium ruthenicum	Lycium ruthenicum (A0A0N6VY99)	MDLLFLEKTLIGLFFAILIAIVVSTLRSKRFKLPPGPIPVPVFGNWLQVGDDLNHRNLTEYAKKFGDLFLLRMGQRNLVVVSSPELAKEVLHTQGVEFGSRTRNVVFDIFTGKGQDMVFTVYGEHWRKMRRIMTVPFFTNKVVQQYRCGWESEVASVVEDVKKNPESATNGIVLRKRLQLMMYNNMFRIMFDRRFEREDDPLYVKLKALNGERSRLSQSFEYNYGDFIPILRPFLRGYLKMCRELTEKRLKVFKDYFVDERKKLANTRSMDSNALRCAMDHILDAQQKGEINEDNVLYIVENINVAAIETTLWSIEWGIAELVNHPHIQQKLRDEIDTVLGPGVQVTEPDTHKLPYLQAVVKETLRLRMAIPLLVPHMNLQDAKLAGYDIPAESKILVN…
	A0A2Z4I2V7	Lycoris radiata	Lycoris radiata (A0A2Z4I2V7)	MDLILLEKSLLAVFFAIILSILISKLRGKKLRLPPGPLPVPVFGNWLQVGDDLNHRNLAAIAKRFGDILLLRMGQRNLVVVSSPELARDVLHTHGVEFGSRTRNVVFDIFTGKGQDMVFTVYGEHWRKMRRIMTVPFFTNKVVNQYRFGWEDEAGRVVEDVKKDPMAATVGIVLRRRLQLMMYNNMYRIMFDRRFESEEDPLFLRLRALNGERSRLAQSFEYNYGDFIPILRPFLRGYLKICKQVKERRLQLFKDYFLDERKKLASTKPTDNAGLKCAIDHILDAEKKGEINEDNVLYIVENINVAAIETTLWSIEWGIVELVNHPNIQQKLRNELDTFLGPGVQVTEPDTYRLPYLQAVIKETLRFRMAIPLLVPHMNLYDAKLGGYDIPAESKILVN…
	H9U3A3	Malus hybrid cultivar	Malus hybrid cultivar (H9U3A3)	MDLLLLEKTLLGLFVAVIVAIAISKLRGKKFKLPPGPIPVPVFGNWLQDGDDLNHRNLTDMAKKFGDCFLLRMGQRNLVVVSSPELAKEVLHTQGVEFGSRTRNVVFDIFTGEGQDMVFTVYGEHWRKMRRIMTVPFFTNKVVQQYRYGWESEAAAVVEDVKKHPEAATSGMVLRRRLQLMMYNNMYRIMFDRRFESEEDPLFVKLKALNGERSRLAQSFDYNYGDFIPILRPFLRGYLKICKEVKEKRIQLFKDYFVDERKKLSSTKPTTNEGLKCAIDHILDAQQKGEINEDNVLYIVENINVAAIETTLWSIEWGIAELVNHPEIQKKLRNELDTVLGRGVQITEPDVPKLPYLQAVVKETLRLRMAIPLLVPHMNLQDAKLGGFDIPAESKILVN…
	P37114	Medicago sativa	Medicago sativa (P37114)	MDLLLLEKTLLALFIAATIAVTISKLRGKRFKLPPGPIPVPIFGYWLQVGDDLNHRNLTDYAKRFGEIFLLRMGQRNLVVVSSPELAKEVLHTQCVEFGSRTRNVVFDIFTGKGQDMVFTVYGEHWRKMRRIMTVPFFTNKVVQQYRYGWESEAESVVNDVKNNAEASVGGIVIRKRLQLMMYNIMYRIMFDRRFESEEDPLFVKLKALNGERSRLAQSFEYNYGDFIPILRPFLKGYLKVCKEVKDRRLQLFKDYFVDERKKLESTKSTTSNDGLKCAIDHILDAQKKGEINDDNVLYIVENINVAAIETTLWSIEWGIAELVNHQDIQNKVREEMDRVLGPGHQVTEPDLHKLPYLQAVIKETLRLRMAIPLLVPHMNLHDPKLNGFDIPAESKILV…
	Q2MJ09	Medicago truncatula	Medicago truncatula (Q2MJ09)	MDLLLLEKTLLALFIAATIAITISKLRGKRFKLPPGPIPVPIFGNWLQVGDDLNHRNLTDYAKRFGEMFLLRMGQRNLVVVSSPELAKEVLHTQGVEFGSRTRNVVFDIFTGKGQDMVFTVYGEHWRKMRRIMTVPFFTNKVVQQYRYGWESEAESVVNDVKNNAEASIGGIVIRKRLQLMMYNIMYRIMFDRRFESEEDPLFVKLKALNGERSRLAQSFEYNYGDFIPILRPFLKGYLKVCKEVKDRRLQLFKDYFVDERKKLESTKSTTSNDGLKCAIDHILDAQKKGEINDDNVLYIVENINVAAIETTLWSIEWGIAELVNHQGIQNKVREEMDRVLGPGHQVTEPDLHKLPYLQAVIKETLRLRMAIPLLVPHMNLHDAKLNGFDIPAESKILV…
	A0A345CN36	Mentha aquatica	Mentha aquatica (A0A345CN36)	MDLLLLEKTLLGLFFAIVVAAVVSKLRGKKFKLPPGPIPVPIFGNWLQVGDDLNHRNLSDYAKRFGDIFLLRMGQRNLAVVSSPELAKEVLHTQGVEFGSRTRNVVFDIFTGKGQDMVFTVYGEHWRKMRRIMTVPFFTNKVVQQYRYGWEAEAAAVVEDVKKNPESATNGIVLRRRLQLMMYNNMYRIMFDRRFESEDDPLFLKLKALNGERSRLAQSFEYNYGDFIPILRPFLRGYLKLCQQVKDKRLQLFKDYFVDERKKLISTKSADKDGLKCAIDHMLEAQQKGEINEDNVLYIVENINVAAIETTLWSIEWGVAELVNHPEIQSKLRHELDTVLGPGVQITEPDTLKLPYLQAVVKETLRLRMAIPLLVPHMNLHDAKLGGFDIPAESKILVN…
	A0A160EB45	Miscanthus x giganteus	Miscanthus x giganteus (A0A160EB45)	MDLLFVEKLLVGLFASVVVAIAVSKIRGRKLRLPPGPVPVPIFGNWLQVGDDLNHRNLAALARKFGDIFLLRMGQRNLVVVSSPPLAREVLHTQGVEFGSRTRNVVFDIFTGKGQDMVFTVYGDHWRKMRRIMTVPFFTNKVVQQYHPGWEAEAAAVVDDVRADPSAATEGVVLRRRLQLMMYNNMYRIMFDRRFESMDDPLFLRLRALNGERSRLAQSFEYNYGDFIPILRPFLRGYLRVCKEVKETRLQIFKDFFLEERKKLASTKAMDSNGLKCAIDHILEAQQKGEINEDNVLYIVENINVAAIETTLWSIEWAIAELVNHPEIQQKLREELDTVLGPGQQITEPDTHNLPYLQAVIKETLRLRMAIPLLVPHMNLHDAKLGGYDVPAESKILVN…
	A0A160EBA8	Miscanthus x giganteus	Miscanthus x giganteus (A0A160EBA8)	MDLVLLEKALLGLFAAAVVAIAVAKLTGKRYRLPPGPPGAPVVGNWLQVGDDLNHRNLMTLAKRFGDIFLLRMGVRNLVVVSTPDLAKEVLHTQGVEFGSRTRNVVFDIFTGKGQDMVFTVYGDHWRKMRRIMTVPFFTNKVVAQNRAGWEEEARLVVEDVKRNAKAATQGVVIRKRLQLMMYNDMFRIMFDRRFESEEDPLFNKLKAFNAERSRLSQSFEYNYGDFIPVLRPFLRGYLNRCRDLKTRRMKVFEDNFVQERKKVMAQTGEIRCAMDHILEAERKGEINHDNVLYIVENINVAAIETTLWSIEWGIAELVNHPAIQSKLREELDSVLGAGVPVTEPDLERLPYLQAIVKETLRLRMAIPLLVPHMNLNDGKLAGYDIPAESKILVNAWFL…
	A0A371HBJ4	Mucuna pruriens	Mucuna pruriens (A0A371HBJ4)	MDLLLLEKVLTALFLTAVLAIAAAKLRGRRFRLPPGPLPVPIFGNWLQVGDDLNHRNLTDLAKRFGDIFLLRMGQRNLVVVSSPELAKEVLHTQGVEFGSRTRNVVFDIFTGEGQDMVFTVYGEHWRKMRRIMTVPFFTNKVVQQYRFGWEDEAARVVEDVRRNPEAATTGTVLRRRLQLMMYNNMYRIMFDRRFENEEDPLFQKLRVLNGERSRLAQSFEYNYGDFIPILRPFLRRYLNICKQVKDTRLQLFKDYFLKERKGFTVSVYVLFDDVGLDCDSNLESIKRTDNQGLKCAIDHIMDAQKKGEISEDNVLYIVENINVAAIETTLWSIEWGIAELVNHPEIQKKVREEIDRVIGPGEQVTEADIHKLPYLEAVIKETLRLRMAIPLLVPHMNL…
	A0A346TLE5	Narcissus papyraceus	Narcissus papyraceus (A0A346TLE5)	MDLILLEKSLLAVFFAIILSIFISKLRGKKLRLPPGPLPVPVFGNWLQVGDDLNHRNLASLAKRFGDILMLRMGQRNLVVVSSPELARDVLHTHGVEFGSRTRNVVFDIFTGKGQDMVFTVYGEHWRKMRRIMTVPFFTNKVVNQYRFGWEEEAALVVEDVKKDPKAATEGIVLRRRLQLLMYNNMYRIMFDRRFESEDDPLFLKLKALNGERSRLAQSFEYNYGDFIPILRPFLRGYLKICKQVKEGRFQLFKDYFLQERKKLASTKPMDNAGLKCAIDHILDAEKKGEINEDNVLYIVENINVAAIETTLWSIEWGIAELVNHPDIQEKLRNELDTVLGPGVQITEPDTHRLPYLQAVIKETLRLRMAIPLLVPHMNLYDAKLGGYDIPAESKILVN…
	I6WMG0	Neolamarckia cadamba	Neolamarckia cadamba (I6WMG0)	MDLLLLEKTLLGVFAAIVVATVISKLRGRKFKLPPGPIPVPIFGNWLQVGDDLNHRNLTDYAKKFGEIFLLRMGQRNLVVVSSPDLAKEVLHTQGVEFGSRTRNVVFDIFTGKGQDMVFTVYGEHWRKMRRIMTVPFFTNKVVQQYRHGWEEEVARVVEDVKKNPESSTNGIVLRRRLQLMMYNNMYRIMFDYRFESEDDPLFNKLKALNGERSRLAQSFDYNYGDFIPILRPFLKGYLKICKEVKERRLQLFKDHFVEERKKLSSTKSMDSNSLKCAIDHILEAQQKGEINEDNVLYIVENINVAAIETTLWSIEWGIAELVNHPRVQRKLREEIDTVLGPGVQVTEPDTNKLPYLQAVIKETLRLRMAIPLLVPHMNLNDAKLGGHDIPAESKILVN…
	A0A1J6K8A8	Nicotiana attenuata	Nicotiana attenuata (A0A1J6K8A8)	MDLLFLEKTLIGLFFAILIAIIVSKLRSKRFKLPPGPIPVPVFGNWLQVGDDLNHRNLTDYAKKFGDLFLLRMGQRNLVVVSSPELAKEVLHTQGVEFGSRTRNVVFDIFTGKGQDMVFTVYGEHWRKMRRIMTVPFFTNKVVQQYRGGWEYEVASVIEDVKKNPESATNGIVLRRRLQLMMYNNMFRIMFDRRFESEDDPLFVKLKALNGERSRLAQSFEYNYGDFIPILRPFLRGYLKICKEVKEKRLLLFKDYFVDERKKLSNTKSWDSNALKCGIDHILEAQQKGEINEDNVLYIVENINVAAIETTLWSIEWGIAELVNHPHIQKKLRDEIDTVLGPGVQVTEPDTHKLPYLQAVIKEALRLRMAIPLLVPHMNLHDAKLGGFDIPAESKILVN…
	A1XEL1	Nicotiana tabacum	Nicotiana tabacum (A1XEL1)	MDLLLLEKTLIGLFFAILIALIVSKLRSKRFKLPPGPIPVPVFGNWLQVGDDLNHRNLTDYAKKFGDLFLLRMGQRNLVVVSSPELAKEVLHTQGVEFGSRTRNVVFDIFTGKGQDMVFTVYGEHWRKMRRIMTVPFFTNKVVQQYRGGWEFEVASVIEDVKKNPESATNGIVLRRRLQLMMYNNMFRIMFDRRFESEDDPLFVKLKALNGERSRLAQSFEYNYGDFIPILRPFLRGYLKICKEVKEKRLQLFKDYFVDERKKLSNTKSSDSNALKCAIDHILEAQQKGEINEDNVLYIVENINVAAIETTLWSIEWGIAELVNHPHIQKKLRDEIDTVLGPGVQVTEPDTHKLPYLQAVIKEALRLRMAIPLLVPHMNLHDAKLGGFDIPAESKILVN…
	A1XEL2	Nicotiana tabacum	Nicotiana tabacum (A1XEL2)	MDLLLLEKTLIGLFFAILIAIIVSRLRSKRFKLPPGPIPVPVFGNWLQVGDDLNHRNLTDFAKKFGDLFLLRMGQRNLVVVSSPELAKEVLHTQGVEFGSRTRNVVFDIFTGKGQDMVFTVYGEHWRKMRRIMTVPFFTNKVVQQYRGGWEFEVASVIEDVKKNPESATNGIVLRRRLQLMMYNNMFRIMFDRRFESEDDPLFVKLKALNGERSRLAQSFEYNYGDFIPILRPFLRGYLKICKEVKEKRLQLFKDYFVDERKKLSNTKSLDSNALKCAIDHILEAQQKGEINEDNVLYIVENINVAAIETTLWSIEWGIAELVNHPHIQKKLRDEIDTVLGPGVQVTEPDTHKLPYLQAVIKETLRLRMAIPLLVPHMNLHDAKLGGFDIPAESKILVN…
	A1XEL3	Nicotiana tabacum	Nicotiana tabacum (A1XEL3)	MDLLLLEKTLIGLFFAILIALIVSKLRSKRFKLPPGPIPVPVFGNWLQVGDDLNHRNLTDYAKKFGDLFLLRMGQRNLVVVSSPELAKEVLHTQGVEFGSRTRNVVFDIFTGKGQDMVFTVYGEHWRKMRRIMTVPFFTNKVVQQYRGGWEFEVASVIEDVKKNPESATNGIVLRRRLQLMMYNNMFRIMFDRRFESEDDPLFVKLKALNGERSRLAQSFEYNYGDFIPILRPLLRGYLKICKEVKEKRLQLFKDYFVDERKKLSNTKSSDSNALKCAIDHILEAQQKGEINEDNVLYIVENINVAAIETTLWSIEWGIAELVNHPHIQKKLRDEIDTVLGPGVQVTEPDTHKLPYLQAVIKEALRLRMAIPLLVPHMNLHDAKLGGLDIPAESKILVN…
	A0A7L7RB67	Nothapodytes nimmoniana	Nothapodytes nimmoniana (A0A7L7RB67)	MDLLLLEKTLLALFFAIIVAIVVSKLRGKRFKLPPGPIPVPVFGNWLQVGDDLNHRNLTDLAKKFGEVLLLRMGQRNLVVVSSPDLAKEVLHTQGVEFGSRTRNVVFDIFTGKGQDMVFTVYGEHWRKMRRIMTVPFFTNKVVQQYRYGWEEEVARVVEDVKKNPEASTGGIVLRRRLQLMMYNNMYRIMFDRRFESEEDPLFVKLKALNGERSRLAQSFEYNYGDFIPILRPFLRGYLKICKEVKEKRLQLFKDYFLDERKKLASTKPMDNNSLKCAIDHILEAQQKGEINEDNVLYIIENINVAAIETTLWSIEWGIAELVNHPEIQRKLRHEIDAVLGPGVQVTEPDTYKLPYLQAVIKETLRLRMAIPLLVPHMNLHDARLGGYDIPAESKILVN…
	T1NXG4	Ocimum basilicum	Ocimum basilicum (T1NXG4)	MDLLLLEKMLLGLFSAIVVAAVVSKLRGRKFKLPPGPIPVPIFGNWLQVGDDLNHRNLTDYAKRFGEIFLLRMGQRNLVVVSSPEHAKEVLHTQGVEFGSRTRNVVFDIFTGKGQDMVFAVYGEHWRKMRRIMTVPFFTNKVVQQYRYGWEAEAAAVVDDVKRNPESATNGIVLRRRLQLMMYNNMYRIMFDRRFESEDDPLFLKLKALNGERSRLAQSFEYNYGDFIPILRPFLRGYLKMCQQVKEMRLQLFKDYFVDERKKLVSTKPADKDSVKCAIDHMIEAQQKGEINEDNVLYIVENINVAAIETTLWSIEWGIAELVNHPHIQKKLRDELDTVLGPGVQITEPDTHKLPYLQAVIKETLRLRMAIPLLVPHMNLHDAKLGGYDIPAESKILVN…
	W0K531	Ornithogalum saundersiae	Ornithogalum saundersiae(W0K531)	MDLLLLEKALLGLFAAVVLSIAVSKLRGKKLRLPPGPLPVPVFGNWLQVGDDLNHRNLTALARKFGEVLLLRMGQRNLVVVSSPSLARDVLHTHGVEFGSRTRNVVFDIFTGEGQDMVFTVYGEHWRKMRRIMTVPFFTNKVVGQYRFGWEDEAGRVVDDVRSHPKAASEGIVLRRRLQLMMYNNMYRIMFDRRFESEDDPLFVKLKALNGERSRLAQSFEYNYGDFIPILRPFLRGYLRLCKQVKDRRLQLFKDYFLEERKKLASTKAADNASLKCAIDHILDAEKKGEINEDNVLYIVENINVAAIETTLWSIEWGIAELVNHPKVQQKLRNELDTVLGPGVQITEPDMHRLPYLQAVIKETLRLRMAIPLLVPHMNLHEAKLGGYDIPAESKILVN…
	M4M7F4	Paeonia lactiflora	Paeonia lactiflora (M4M7F4)	MDLFLLEKALLGLFIAMITAITVSKLRGKRFKLPPGPLPVPIFGNWLQVGDDLNHRNLADFAKKFGEVLLLRMGQRNLVVVSSPDLAKDVLHTQGVEFGSRTRNVVFDIFTGKGQDMVFTVYGEHWRKMRRIMTVPFFTNKVVQQYRYGWEDEAARVVEDVKKNPEAATGGIVLRKRLQLMMYNNMYRIMFDRRFENEEDPLFVKLKALNGERSRLAQSFDYNYGDFIPILRPLLRGYLKICKEVKERRFQLFKDFFVEERKKLASTTGVTNNGLKCAIDHIMEAEQKGEINEDNVLYIVENINVAAIETTLWSIEWGIAELVNHPEIQKKLRNEIDTVLGPGVQVTEPDTHKLPYLQAVIKETLRLRMAIPLLVPHMNINDAKLGGFDIPAESKVLVN…
	A0A3L6R9S1	Panicum miliaceum	Panicum miliaceum (A0A3L6R9S1)	MDLALLEKALLGLFAAAVLAIAVAKLTGKRLRLPPGPAGAPVVGNWLQVGDDLNHRNLMALAKRFGDIFLLRMGVRNLVVVSTPELAKEVLHTQGVEFGSRTRNVVFDIFTGKGQDMVFTVYGDHWRKMRRIMTVPFFTNKVVAQNRTGWEEEARLVVEDVRRDPRAAAEGVVIRKRLQLMMYNDMFRIMFDRRFESEQDPLFNKLKALNAERSRLSQSFEYNYGDFIPVLRPFLRGYLNRCHDLKTRRMKVFEDNFVEERKKVMAQTGEIRCAMDHILEAERKGEINHDNVLYIVENINVAAIETTLWSIEWGIAELVNHPAIQSKLREEITSVLGAGVAVTEPDLERLPYLQAVVKETLRLRMAIPLLVPHMNLNDGKLHGYDIPAESKILVNAWFL…
	Q3HM04	Parthenocissus henryana	Parthenocissus henryana (Q3HM04)	MDLILIEKALLAVFCAIILAITISKLLGKKFKLPPGPLPVPVFGNWLQVGDDLNHRNLTDLAKKFGDIFMLRMGQRNLVVVSSPDLAKEVLHTQGVEFGSRTRNVVFDIFTGKGQDMVFTVYGEHWRKMRRIMTVPFFTNKVVQQYRGGWEDEAARVVEDVKKNPEASTNGIVLRRRLQLMMYNNMYRIMFDRRFESEEDPLFVKLKALNGERSRLAQSFEYNYGDFIPILRPFLRGYLKICKEVKERRLQLFKDHFLEERKKLASTKSTDHNSLKCAVDHILDAQQKGEINEDNVLYIVENINVAAIETTLWSIEWGIAELVNHPHIQKKLRDELNTVLGPGVQVTEPDIQKLPYLQAVVKETLRLRMAIPLLVPHMNLNDAKLGSYDIPAESKILVN…
	A0A0A1EMB7	Perilla frutescens	Perilla frutescens (A0A0A1EMB7)	MDLLLLEKTLLGLFAAIVVATIVSKLRGKKFKLPPGPIPVPVFGNWLQVGDDLNHRNLSDYAKKFGNIFLLRMGQRNLVVVSSPELAKDVLHTQGVEFGSRTRNVVFDIFTGKGQDMVFTVYGEHWRKMRRIMTVPFFTNKVVQQYRRGWEAEAAAVVDDVKKNPDSATTGIVLRRRLQLMMYNNMYRIMFDTRFESEDDPMFVKLRALNGERSRLAESFEYNYGDFIPILRPFLRGYLKMCQQVKERRLQLFKDYFVDERKKLVSTKPMDKDGLKCAIDHMIEAQQKGEINEDNVLYIVENINVAAIETTLWSIEWGIAELVNHPEIQKKLRDELDTVLGPGAQITEPDTHKLPYLQAVIKETLRLRMAIPLLVPHMNLHDAKLGGFDIPAESKILVN…
	Q43033	Petroselinum crispum	Petroselinum crispum (Q43033)	MMDFVLLEKALLGLFIATIVAITISKLRGKKLKLPPGPIPVPVFGNWLQVGDDLNQRNLVDYAKKFGDLFMLRMGQRNLVVVSSPELAKDVLHTQGVEFGSRTRNVVFDIFTGKGQDMVFTVYSEHWRKMRRIMTVPFFTNKVVQQYRFGWEDEAARVVEDVKANPEAATNGIVLRNRLQLLMYNNMYRIMFDRRFESVDDPLFLKLKALNGERSRLAQSFEYHFGDFIPILRPFLRGYLKLCQEIKDKRLKLFKDYFVDERKKLESIKSVDNNSLKCAIDHIIEAQQKGEINEDNVLYIVENINVAAIETTLWSIEWGIAELVNNPEIQKKLRHELDTVLGAGVQICEPDVQKLPYLQAVIKETLRYRMAIPLLVPHMNLHDAKLAGYDIPAESKILV…
	F1B282	Petunia hybrida	Petunia hybrida (F1B282)	MDLLLLEKTLIGLFFAIIIAIVVSKLRSKKFKLPPGPIPVPVFGNWLQVGDDLNHRNLTEYAKKFGDLFLLRMGQRNLVVVSSPELAKEVLHTQGVEFGSRTRNVVFDIFTGKGQDMVFTVYGEHWRKMRRIMTVPFFTNKVVQQYRGGWEDEVAHVIDDVKKMPESATNGIVLRKRLQLMMYNNMYRIMFDRRFESEDDPLFNKLKALNGERSRLAQSFEYNYGDFIPILRPFLRGYLKICKEVKQRRLQLFKDYFVDERKKLSTTTKSMDNNALKCAIDHILEAEQKGEINEDNVLYIVENINVAAIETTLWSIEWGIAELVNHPEIQKKLRDEIDSVLGPGVQITEPHTHKLPYLQAVIKETLRLRMAIPLLVPHMNLHDAKLAGYDIPAESKILV…
	F1B283	Petunia hybrida	Petunia hybrida (F1B283)	MDLLLLEKTLIGLFIAIIIATIVSKLRSKRFKLPPGPIPVPVFGNWLQVGDDLNHRNLTEYAKKFGDLFLLRMGQRNLVVVSSPDLAKEVLHTQGVEFGSRTRNVVFDIFTGKGQDMVFTVYGEHWRKMRRIMTVPFFTNKVVQQYRGGWEYEVESVVEDVKKMKESNTNGIVLRKRLQLMMYNNMFRIMFDRRFESEDDPLFVKLKALNGERSRLAQSFEYNYGDFIPILRPFLRGYLKICKEVKEKRLKLFKDYFVDERKKLANTKSMDSNALKCAIDHILEAQQKGEINEDNVLYIVENINVAAIETTLWSIEWGIAELVNHPHIQKKLRDEIDTVLGPGVQVTEPDTHKLPYLQAVIKETLRLRMAIPLLVPHMNLHEAKLGGYDIPAESKILVN…
	A0A6M3R3F2	Peucedanum praeruptorum	Peucedanum praeruptorum (A0A6M3R3F2)	MDFLLLEKTLLGLFIATIVAITISKLRGKKLKLPPGPIPVPVFGNWLQVGDDLNQRNLVDYAKKYGDLFLLRMGQRNLVVVSSPDLAKDVLHTQGVEFGSRTRNVVFDIFTGKGQDMVFTVYSEHWRKMRRIMTVPFFTNKVVQQYRFGWEEEAARVVEDVKANPEAATNGIVLRNRLQLLMYNNMYRIMFDRRFESVDDPLFLKLKALNGERSRLAQSFEYNYGDFIPVLRPLLKGYLRLCQEIKDKRLKLFKDYFVDERKKLESIKRVDNNSLKCAIDHILEAQQKGEINEDNVLYIVENINVAAIETTLWSIEWGIAELVNNPEIQKKLRNEMDTVLGVGVQICEPDVQKLPYLQAVIKETLRYRMAIPLLVPHMNLHDAKLAGYDIPAESKILVN…
	V7BLR0	Phaseolus vulgaris	Phaseolus vulgaris (V7BLR0)	MDLLFLEKVLTALFFAAVIAVTAAKLRGKRFRLPPGPLSVPIFGNWLQVGDDLNHLNLAGIARRFGDIFLLRMGQRNLVVVSSPELAKEVLHTQGVEFGSRTRNVVFDIFTGEGQDMVFTVYGEHWRKMRRIMTVPFFTNKVVQQYRVGWEDEAARVVEDVRCSPDAASGGIVLRRRLQLMMYNIMYRIMFDRRFENEDDPLFQKLRVLNGERSRLAQSFEYNYGDFIPVLRPFLRGYLKICKEIKDTRFKLFKDYFLEERKNLESTKRRDNGGLKCAIDHILDAQKKGEISEDNVLYIVENINVAAIETTLWTIEWGIAELVNHPEIQKKVREEIDRVVGPGNQVTEPDTHKLPYLQAVIKETLRLRMAIPLLVPHMNLQHAKLGGYDIPAESKVLVN…
	A0A172RUJ8	Phaseolus vulgaris	Phaseolus vulgaris (A0A172RUJ8)	MDLLLLEKTLLGLFLSAVVAIAVSKLRGKRFKLPPGPLPVPIFGNWLQVGDDLNHRNLTGLAKRFGDIFLLRMGQRNLVVVSSPDLAKEVLHTQGVEFGSRTRNVVFDIFTGEGQDMVFTVYGEHWRKMRRIMTVPFFTNKVVQQYRHGWEAEAGAVVDDVRKNPDAAVSGVVIRRRLQLMMYNNMYRIMFDRRFESEEDPLFQRLRALNGERSRLAQSFEYNYGDFIPILRPFLKGYLKICKEVKETRLKLFKDYFVDERKNIGSTKSTNNEGLKCAIDHILDAQKKGEINEDNVLYIVENINVAAIETTLWSIEWGIAELVNHPEIQQKAREEMDRVLGAGHQVTEPDIQKLPYLQAVVKETLRLRMAIPLLVPHMNLHDAKLGGFDIPAESKILVN…
	B3VN36	Phyllostachys edulis	Phyllostachys edulis (B3VN36)	MDLLFLEKLLLGLFASAVVAIAVSKIRGRKLRLPPGPLAVPIFGNWLQVGDDLNHRSLTALARKFGEIFLLRMGQRNLVVVSSPPLAREVLHTQGVEFGSRTRNVVFDIFTGKGQDMVFTVYGDHWRKMRRIMTVPFFTNKVVAQNRAGWEEEARLVVKDVRRNPAAATEGVVIRRRLQLMMYNDMFRIMFDRRFESEDDPLFNKLKALNAERSRLSQSFEYNYGDFIPVLRPLLRRYLNRCHQLKTRRMKVFEDHFVQERRKLMTESGEIRCAMDHILEAERKGEINHDNALYIVENINVAAIETTLWSIEWGIAELVNHPAIQSKLRDELAAVLGPGAAVTEPDLERLPYLQAVVKETLRLRMAIPLLVPHMNLNEAKLAGYDIPAESKILVNAWFL…
	Q43067	Pisum sativum	Pisum sativum (Q43067)	MDLLLLEKTLLALFLAAITAITISKLRGKPFKLPPGPFPVPVFGNWLQVGDDLNHRNLTDLAKRFAEILLLRMEQRNLVVISSPELAKEVLHTQGVEFGSRTRNVVFDIFTGKGQDIVFTVYGEHWRKMRRIMTVPFFTNKVVQQYRFGWESEAASVVDDVKKNSKASVNGIVIRRRLQLMMYNIMYRIMFDRRFESEEDPLFVKLKALNGERSRLAQSFEYNYGDFIPILRPFLKGYLKVCKEVKDRRLQLFKDYFVDERKKLGSTKSTYNEGLKCAIDHILDAQKKGEINDDNVLYIVENINVAAIETTLWSIEWGIAELVNHQEIQNKLREEMDKVLGPGHQVTEPDLEKLPYLQAVIKETLRLRMAIPLLVPHMNLHDAKLGGFDIPAESKILVN…
	J7EQJ3	Platycodon grandiflorus	Platycodon grandiflorus (J7EQJ3)	MDLLLLEKTLLGLFVAIVVAITISKLRGKRFKLPPGPIPVPIFGNWLQVGDDLNHRNLTVYAKKFGDVFLLRMGQRNLVVVSSPDHAKEVLHTQGVEFGSRTRNVVFDIFTGKGQDMVFTVYGEHWRKMRRIMTVPFFTNKVVQQYRHGWEDEVAHVVADVKANPEASTAGIVLRRRLQLMMYNNMYRIMFDRRFESEEDPPFLKLKALSGERSRLAQSFEYNYGDFIPILRPFLRGYLKICKEVKEKRLKLFKDYFVDERKKLESTKRMDNNSLKCAMDHILEAQQKGEINEDNVLYIVENINVAAIETTLWSIEWGIAELVNHPEIQLKLRHEIDTVLGPGVQVTEPDTHKLPYLQAVIKETLRLRMAIPLLVPHMNPHDAKLGSYDIPAESKILVN…
	A0A3G5AN92	Polygala tenuifolia	Polygala tenuifolia (A0A3G5AN92)	MDLLLLEKTLIGLFAAIVSAIVISKLRGKKFKLPPGPLPVPIFGNWLQVGDDLNHRNLTDLAKKFGDIFLLRMGQRNLVVVSSPELAKEVLHTQGVEFGSRTRNVVFDIFTGKGQDMVFTVYGEHWRKMRRIMTVPFFTNKVVQQYRYGWEDEVAKVVEDVKKMSEAKTTGIVLRRRLQLMMYNNMYRIMFDRRFESEDDPLFVRLKALNNERSRLAQSFDYNYGDFIPILRPFLRGYLKICKEVKERRLQLFKDHFVEERKKLSSVKRTDNDKLMCAIDHILDAQQKGEINEDNVLYIVENINVAAIETTLWSIEWGIAELVNHPEIQKKLRDEIDSVVGPGQQLTEPDTHKLPYLQAFIKETLRLRMAIPLLVPHMNLNDAKLGGYDIPAESKVLVN…
	Q0Q5Z7	Populus tremuloides	Populus tremuloides (Q0Q5Z7)	MDLLLLEKTLLGSFVAILVAILVSKLRGKRFKLPPGPLPVPVFGNWLQVGDDLNHRNLTDLAKKFGDILLLRMGQRNLVVVSSPDLAKEVLHTQGVEFGSRTRNVVFDIFTGKGQDMVFTVYGEHWRKMRRIMTVPFFTNKVVQQYRYGWEEEAAQVVEDVKKNPEAATHGIVLRRRLQLMMYNNMYRIMFDRRFESEEDPLFNKLKALNGERSRLAQSFDYNYGDFIPILRPFLRGYLKICKEVKERRLQLFKDYFVEERKKLGSTKSMSNEGLKCAIDHILDAQKKGEINEDNVLYIVENINVAAIETTLWSIEWGIAELVNHPEIQKKLRDELDTVLGPGHQITEPDTYKLPYLNAVIKETLRLRMAIPLLVPHMNLHDAKLGGFDIPAESKILVN…
	Q0Q5Z6	Populus tremuloides	Populus tremuloides (Q0Q5Z6)	MDLLLLEKTLLGSFVAVLVAILVSKLRGKRFKLPPGPLPVPVFGNWLQVGDDLNHRNLTDLAKKFGDILLLRMGQRNLVVVSSPDLAKEVLHTQGVEFGSRTRNVVFDIFTGKGQDMVFTVYGEHWRKMRRIMTVPFFTNKVVQQYRYGWEEEAAQVVEDVKKNPEAATHGIVLRRRLQLMMYNNMYRIMFDRRFESEEDPLFNKLKALNGERSRLAQSFDYNYGDFIPILRPFLRGYLKICKEVKERRLQLFKDYFVEERKKLGSTKSMSNEGLKCAIDHILDAQKKGEINEDNVLYIVENINVAAIETTLWSIEWGIAELVNHPEIQKKLRDELDTVLGPGHQITEPDTYKLPYLNAVIKETLRLRMAIPLLVPHMNLHDAKLGGFDIPAESKILVN…
	Q0Q5Z5	Populus tremuloides	Populus tremuloides (Q0Q5Z5)	MDLLLLEKTLLGSFVAILVAILVSKLRGKRFKLPPGPLPVPVFGNWLQVGDDLNHRNLTDLAKKFGDIFLLRMGQRNLVVVSSPELSKEVLHTQGVEFGSRTRNVVFDIFTGKGQDMVFTVYGEHWRKMRRIMTVPFFTNKVVQQYRYGWEEEAAQVVEDVKKNPEAATNGIVLRRRLQLMMYNNMYRIMFDRRFESEDDPLFNKLKALNGERSRLAQSFDYNYGDFIPILRPFLRGYLKICQEVKERRLQLFKDYFVDERKKLASTKNMSNEGLKCAIDHILDAQKKGEINEDNVLYIVENINVAAIETTLWSIEWGIAELVNHPEIQKKLRHELDTLLGPGHQITEPDTYKLPYLNAVVKETLRLRMAIPLLVPHMNLHDAKLGGFDIPAESKILVN…
	Q0Q5Z4	Populus tremuloides	Populus tremuloides (Q0Q5Z4)	MDLLLLEKTLLGSFVAILVAILVSKLRGKRFKLPPGPLPVPVFGNWLQVGDDLNHRNLTDLAKKFGDIFLLRMGQRNLVVVSSPDLSKEVLHTQGVEFGSRTRNVVFDIFTGKGQDMVFTVYGEHWRKMRRIMTVPFFTNKVVQQYRYGWEEEAAQVVEDVKKNPEAATNGIVLRRRLQLMMYNNMYRIMFDRRFESEDDPLFNKLKALNGERSRLAQSFDYNYGDFIPILRPFLRGYLKICQEVKERRLQLFKDYFVDERKKLASTKNMSNEGLKCAIDHILDAQKKGEINEDNVLYIVENINVAAIETTLWSIEWGIAELVNHPEIQKKLRHELDTLLGPGHQITEPDTYKLPYLNAVVKETLRLRMAIPLLVPHMNLHDAKLGGFDIPAESKILVN…
	Q9AXP9	Populus trichocarpa x Populus deltoides	Populus trichocarpa x Populus deltoides (Q9AXP9)	MDLLLLEKTLLGSFVAILVAILVSKLRGKRFKLPPGPIPVPVFGNWLQVGDDLNHRNLTDLAKKFGDIFLLRMGQRNLVVVSSPDLSKEVLHTQGVEFGSRTRNVVFDIFTGKGQDMVFTVYGEHWRKMRRIMTVPFFTNKVVQQYRYGWEEEAAQVVEDVKKNPEAATNGIVLRRRLQLMMYNNMYRIMFDRRFESEDDPLFNKLKALNGERSRLAQSFDYNYGDFIPILRPFLRGYLKICQEVKERRLQLFKDYFVDERKKLASTKNMSNEGLKCAIDHILDAQKKGEINEDNVLYIVENINVAAIETTLWSIEWGIAELVNHPEIQKKLRHELDTLLGPGHQITEPDTYKLPYLNAVIKETLRLRMAIPLLVPHMNLHDAKLGGFDIPAESKILVN…
	A0A067ZXK7	Prunella vulgaris	Prunella vulgaris (A0A067ZXK7)	MDLLLVEKTLIGLFFAIVVAAVVSELRGKKFKLPPGPIPVPIFGNWLQVGDDLNHRNLTDYAKRFGDILLLRMGQRNLVVVSSPDLAKEVLHTQGVEFGSRTRNVVFDIFTGKGQDMVFTVYGEHWRKMRRIMTVPFFTNKVVQQYRHGWEAEAAAVIDDVKKNPESATNGIVLRRRLQLTMYNNMYRIMFDRRFESEEDPLFVKLKALNGERSRLAQSFEYNYGDFIPILRPFLRGYLKMCQQVKERRLKLFKDYFVDERKKLVSTKPADKDGLKCAIDLMIEAQQKGEINEDNVLYIVENINVAAIETTLWSVEWGIAELVNHPEIQNKLRHELDTVLGPGVQITEPDIYKLPYLQAVVKETLRLRMAIPLLVPHMNLHDAKLGGFDIPAESKVLVN…
	F6K263	Prunus armeniaca	Prunus armeniaca (F6K263)	MDLLLLEKTLLGLFIAVIVAITISKLRGKRFKLPPGPIPVPVFGNWLQVGDDLNHRNLTDLAKKFGDIFLLRMGQRNLVVVSSPDLAKEVLHTQGVEFGSRTRNVVFDIFTGEGQDMVFTVYGEHWRKMRRIMTVPFFTNKVVQQYRHGWESEAAAVVEDVKKYPGSATNGMVLRRRLQLMMYNNMYRIMFDRRFESEEDPLFMKLKGLNGERSRLAQSFDYNYGDFIPILRPFLRGYLKICKEVKEKRIRLFKDYFVDERKKLSSTKTTTNEGLKCAIDHILDAQQKGEINEDNVLYIVENINVAAIETTLWSIEWGIAELVNHPEIQKKLRDELDSVLGPGVQITEPEIQKLPYLQAVIKETLRLRMAIPLLVPHMNLNDAKLGSYDIPAESKILVN…
	A0A6C0AZH3	Pyrus sinkiangensis	Pyrus sinkiangensis (A0A6C0AZH3)	MDLLLLEKTLLGLFVAVIVAITISKLRGKKFKLPPGPIPVPVFGNWLQVGDDLNHRNLTDMAKKFGDYFLLRMGQRNLVVVSSPELAKEVLHTQGVEFGSRTRNVVFDIFTGEGQDMVFTVYGEHWRKMRRIMTVPFFTNKVVQQYRYGWESEAAAVVEDVKKHPEAATSGMVLRRRLQLMMYNNMYRIMFDRRFESEEDPLFVKLKGLNGERSRLAQSFDYNYGDFIPILRPFLRGYLKICKEVKEKRIQLFKDYFVDERKKLSSTYPTTNEGLKCAIDHILDAQQKGEINEDNVLYIVENINVAAIETTLWSIEWGIAELVNHPEIQKKLRNELDMVLGRGVQITEPDVQKLPYLQAVVKETLRLRMAIPLLVPHMNLQDAKLGGFDIPAESKILVN…
	A0A385EI30	Pyrus x bretschneideri	Pyrus x bretschneideri (A0A385EI30)	MDLLLLEKTLLGLFVAVIVAITISKLRGKKFRLPPGPIPVPVFGNWLQVGDDLNHRNLTDMAKKFGDCFLLRMGQRNLVVVSSPELAKEVLHTQGVEFGSRTRNVVFDIFTGEGQDMVFTVYGEHWRKMRRIMTVPFFTNKVVQQYRYGWESEAAAVVEDVKKHPEAATSGMVLRRRLQLMMYNNMYRIMFDRRFESEEDPLFVKLKALNGERSRLAQSFDYNYGDFIPILRPFLRGYLKICKEVKEKRIQLFKDYFVDERKKLSSTKPTTNEGLKCAIDHILDAQQKGEINEDNVLYIVENINVAAIETTLWSIEWGIAELVNHPEIQKKLRNELDTVLGRGVQITEPDVHKLPYLQAVVKETLRLRMAIPLLVPHMNLQDAKLGGFDIPAESKILVN…
	A0A385EIG2	Pyrus x bretschneideri	Pyrus x bretschneideri (A0A385EIG2)	MDLLLLEKTLLGLFVAVIVAITISKLRGKKFKLPPGPIPVPVFGNWLQVGDDLNHRNLTDLAKKFGDCFLLRMGQRNLVVVSSPELAKEVLHTQGVEFGSRTRNVVFDIFTGEGQDMVFTVYGEHWRKMRRIMTVPFFTNKVVQQYRYGWESEAAAVVEDVKKHPEAATSGMVLRRRLQLMMYNNMYRIMFDRRFESEEDPLFVKLKGLNGERSRLAQSFEYNYGDFIPILRPFLRGYLKICKEVKEKRIQLFKSYFVDERKKLSSTRATTNEGLKCAIDHILDAQQKGEINEDNVLYIVENINVAAIETTLWSIEWGIAELVNHPEIQKKLRDELDAVLGRGVQITEPDVQKLPYLQAVIKETLRLRMAIPLLVPHMNLQDAKLGGFDIPAESKILVN…
	A0A7L9DK31	Rehmannia glutinosa	Rehmannia glutinosa (A0A7L9DK31)	MDLLLVEKTLIGLFLAIVIATVVSKLRGKKFKLPPGPIPVPIFGNWLQVGDDLNHRNLTDYAKKFGDILLLRMGQRNLVVVSSPDLAKEVLHTQGVEFGSRTRNVVFDIFTGKGQDMVFTVYGEHWRKMRRIMTVPFFTNKVVQQYRHGWEAEAAAVVEDVKKNPESATNGIVLRRRLQLMMYNNMYRIMFDKRFESEDDPLFVKLRALNGERSRLAQSFEYNYGDFIPILRPFLKGYLKICKEVKDKRLQLFKDYFVDERKKLASTKPMDNDGLKCAIDHILEAQQKGEINEDNVLYIVENINVAAIETTLWSIEWGIAELVNHPKIQKKLRAEIDTVLGVGVPITEPDTHKLPYLQAVIKETLRLRMAIPLLVPHMNLHDAKLGSYDIPAESKILVN…
	B9SD83	Ricinus communis	Ricinus communis (B9SD83)	MDPLLLEKTLLGLFAAVIVAIVISKLRGKRFKLPPGPLPVPVFGNWLQVGDDLNQRNLADLAKKFGDILLLRMGQRNLVVVSSPDLAKEVLHTQGVEFGSRTRNVVFDIFTGKGQDMVFTVYGEHWRKMRRIMTVPFFTNKVVQQYRYGWEDEAARVVEDVKKNPESATNGIVLRRRLQLMMYNNMYRIMFDRRFESEEDPLFVKLRALNGERSRLAQSFEYNYGDFIPILRPFLRGYLKICKEVKERRLQLFKDYFVDERKKLGSTKSMNNEGLKCAIDHILDAQQKGEINEDNVLYIVENINVAAIETTLWSIEWGIAELVNHPEIQKKLRDELDTVLGPGNQITEPDTYKLPYLQAVVKETLRLRMAIPLLVPHMNLHDAKLSGYDIPAESKILVN…
	A0A0K1GYI0	Rosa rugosa	Rosa rugosa (A0A0K1GYI0)	MDLLLLEKTLMGLFLAVVVAIVVSKLRGKKFKLPPGPMPVPVFGNWLQVGDDLNHRNLTDMAKRFGEVFMLRMGQRNLVVVSSPDLAKEVLHTQGVEFGSRTRNVVFDIFTGKGQDMVFTVYGEHWRKMRRIMTVPFFTNKVVQQYRHGWEAEAAAVVEDVKNKHPEAATSGMVLRRRLQLMMYNNMYRIMFDRRFESEEDPLFVKLKGLNGERSRLAQSFEYNYGDFIPVLRPFLRGYLKICKEVKEKRIKLFKDYFVDERKKLASTQATTNEGLKCAIDHILDAQQKGEINEDNVLYIVENINVAAIETTLWSIEWGIAELVNHPEIQNKLGDELDTVLGRGVQVTEPEIHKLPYLQAVVKETLRLRMAIPLLVPHMNLHDAKLGGFDIPAESKILV…
	B5KY03	Rubus coreanus	Rubus coreanus (B5KY03)	MDLLLMEKTLLGLFAAVVVAITVSKLRGKKFKLPPGPIPVPVFGNWLQVGDDLNHRNLTDMAKKFGEVFMLRMGQRNLVVVSSPDLAKEVLHTQGVEFGSRTRNVVFDIFTGKGQDMVFTVYGEHWRKMRRIMTVPFFTNKVVQQYRYGWESEAAAVVEDVKKHPEAATNGMVLRRRLQLMMYNNMYRIMFDRRFESEDDPLFVKLKGLNGERSRLAQSFEYNYGDFIPVLRPFLRGYLNICKEVKEKRIQLFKDYFVDERKKLSSTQATTNEGLKCAIDHILDAQQKGEINEDNVLYIVENINVAAIETALWSIEWGIAELVNHPEIQKKLRDELDTVLGHGVQVTEPEIQKLPYLQAVVKETLRLRMAIPLLVPHMNLHDAKLGGFDIPAESKILVN…
	Q9AR74	Ruta graveolens	Ruta graveolens (Q9AR74)	MDLLLLEKALLGLFAAAVVAIAVSKLRGKRFKLPPGPLGFPVFGNWLQVGDDLNQRKLANLSKKFGDVYLLRMGQRNLVVVSSPEMAKEVLHTQGVEFGSRTRNVVFDIFTGKGQDMVFTVYSEHWRKMRRIMTVPFFTNKVVQQQRFNWEDEAARVVEDVKKDPQAATTGIVLRRRLQLLMYNNMYRIMFDRRFESVDDPLFNKLKALNGERSRLAQSFEYNYGDFIPILRPFLRGYLKLVKEVKERRLKLFKDYFVEERKKLTSTKSMTEENFKCAIDHVLDAQQKGEINEDNVLYIVENINVAAIETTLWSIEWGIAELVNHPDIQKKLRAEIDRVLGPDHQITEPDTHKLPYLQAVIKETLRLRMAIPLLVPHMNLNDAKLAGYDIPAESKILVN…
	A0A0B4VSV4	Salvia miltiorrhiza	Salvia miltiorrhiza (A0A0B4VSV4)	MDLLLLEKALIGLFSAIVVAAVVSKLRGKKFKLPPGPIPVPIFGNWLQVGDDLNHRNLTDYAKRFGDIFLLRMGQRNLAVVSSPELAKEVLHTQGVEFGSRTRNVVFDIFTGKGQDMVFTVYGEHWRKMRRIMTVPFFTNKVVQQYRHGWEAEAAAVVEDVKKNPESATNGIVLRRRLQLMMYNNMYRIMFDRRFESEDDPLFVKLKALNGERSRLAQSFEYNYGDFIPILRPFLRGYLKLCQQVKERRLQLFKDYFVDERKKLVSTKGGDNGLKCAIDHMLEAQQKGEINEDNVLYIVENINVAAIETTLWSIEWGIAELVNHPEIQNKLRHELDTVLGPGVQITEPDTTKLPYLQAVVKETLRLRMAIPLLVPHMNLHDAKLGGFDIPAESKILVNA…
	A0A4D8ZKS6	Salvia splendens	Salvia splendens (A0A4D8ZKS6)	MDLLFVEKALIGLFSAIVAAALLSNLRGRKLKLPPGPISVPIFGNWLQVGDDLNHRNLSEYARRFGDVFLLRMGQRNLAVASSPALAREVLHAQGVAFGSRPRNAVYDILTGRGMDMTFSVYGDHWRKMRRVMTAPFFTAKVAQQHRAGWEAEAAAVVDEVRAAEGAPVVIRKRLQRMMYNNVYRILFDRRFESDEDPLFVELKMLNGERSRLAQSFEYNYGDFIPILRPFLRGYLNICRRVAERRSRLFKDEFVEIRKKLVSTEEVSEKCGIDHILEAQQKGELNEDNWCIAELVNHPEIQDKLRLELDTVLGAGVQITEPDIARLSYLQAVIKESLRLWTPVPLLVPHMNLQHAKLGGFDIPAESKVLVNAWWLANNPDHWKKPEEFRPERFLEEEA…
	U5N2L3	Scoparia dulcis	Scoparia dulcis (U5N2L3)	MDLLLLEKTLIGLFFAIVLASVVSKLRGKKFRLPPGPIPVPIFGNWLQIGDDLNHRNLSDYAKKFGDMFLLRMGQRNLVVVSSPDLAKDVLHTQGVEFGSRTRNVVFDIFTGKGQDMVFTVYGEHWRKMRRIMTVPFFTNKVVQQYHTGWEAEAAAVVEDVKKNPESATNGIVLRKRLQLLMYNNMYRIMFDRRFESEDDPLFVKLKALNGERSRLAQSFEYNYGDFIPILRPFLRGYLKLCQEVKDRRLQLFKDYFVDERKKIASTKPTSNDSLKCAIDHILEAQQKGEINEDNVLYIVENINVAAIETTLWSIEWGIAELVNHPEIQKKVRDEIDTVLGPGVQVTEPELHRLPYLQAVIKETLRLRMAIPLLVPHMNLHDAKLGGYDIPAESKILVN…
	E2F4D8	Scutellaria baicalensis	Scutellaria baicalensis (E2F4D8)	MDLLLLEKSLLGLFLAIIVATMVSKLRGKKFKLPPGPIPVPIFGNWLQVGDDLNHRNLTAYAKKFGEIFLHRMGQRNLVVVSSPELAKEVLHTQGVEFGSRTRNVVFDIFTGKGQDMVFTVYGEHWRKMRRIMTVPFFTNKVVQQNRAGWEAEAAAVVDDVKKNPEAATSGIVLRRRLQLMMYNNMYRIMFDRRFESEDDPLFVKLKALNGERSRLAQSFEYNYGDFIPILRPFLRGYLQICKDVKTKRLQLFKDYFVDERKKVASTKSSSNNDGGLKCAMDHILEAQQKGEINEDNVLYIVENINVAAIETTLWSIEWGIAELVNHPEIRKKVREELDTVLGPGVQITEPDTHKLPYLQAVIKETLRLRMAIPLLVPHMNLHDAKLNGYDIPAESKIL…
	A0A2I4JM57	Sesamum indicum	Sesamum indicum (A0A2I4JM57)	MDFLLLLQKTLVGLFSAAATAILISKLRGKRLNLPPGPFALPLVGSWLQIGNNLDHHDFINYAKKFGQLFLLRMGQRNIAVISSTELAKEVLLTRGKEFGSRSRNIVFDIFTGKGQDMVFAEYGDHWRKMRRIVSVPFFTNRVVQQYRREWEAEVAKVVEEVRRNPAAAEEGVVLRRRLELMVYNNVYKMMFDKRFESEEDPLFVKLKSVNGERSKLGQSLEYNFGDFVPFLRPFLRGYLKTCREVMRRRLNLYKDSFIHQKKSVVATRNGMVEKNIDLKCGIDHFLEAQKNGEINEDNVLFIVENMNVAAIETTVWALEWAIAELINNPKIQAKLRTEIDTILGPKNQVTEPDTHKLPYLEAVIKETLRLRMIVPCLVPHMNLHQANLGGYDIPAECR…
	A0A142D8E5	Silene littorea	Silene littorea (A0A142D8E5)	MVMVMDLLLLQKALFAIFFAIILAISLSKFRGKKLKLPPGPLPVPIFGNWLQVGDDLNHRNLTELAKRFGDILMLRMGQRNLVVVSSPDLSKEVLHTQGVEFGSRTRNVVFDIFTGKGQDMVFTVYGEHWRKMRRIMTVPFFTNKVVQQYRGGWEEEAACVVEDVKKMPESSTTGIVLRKRLQLMMYNNMYRIMFDRRFESEEDPLFKKLKALNGERSRLAQSFEYNYGDFIPILRPFLRGYLNICRQVKDTRLKLFKDYFVDERKKLATTKASTNNELKCAIDHILDAQHKGEINEDNVLYIVENINVAAIETTLWSIEWGIAELVNHPEIQKKLREEMESVLGKGHQITEPDTHKLPYLQAVIKETLRLRMAIPLLVPHMNLHDAKLSGYDIPAESK…
	L7T707	Sinopodophyllum hexandrum	Sinopodophyllum hexandrum (L7T707)	MDLLILEKTLIGLFVAIIGAIVISKLRGKRFKLPPGPIPVPIFGNWLQVGDDLNHRNLTDLARKFGEILLLRMGQRNLIVVSSPDLAKEVLHTQGVEFGSRTRNVVFDIFTGKGQDMVFTVYGEHWRKMRRIMTVPFFTNKVVQQYRFGWEDEISRVVEDVKKMPEAATNGIVLRTRLQLMMYNNMYRIMFDRRFESVDDELFQRLKKLNGERSRLAQSFDYNYGDFIPILRPLLRKYLKMCRDMQEKRLKLFKDYFLDERKKLTSTKGSNVGLKCAIDHIVDAQEKGEINEDNVLYIVENINVAAIETTLWSIEWGIAELVNHPEIQQKLRHELDTVLGPGVQITEPDTHKLPYLQAVIKETLRLRMAIPLLVPHMNLHDAKLGGFDIPAESKILVNA…
	A0A6C0X2S7	Solanum nigrum	Solanum nigrum (A0A6C0X2S7)	MDLLLLEKTLIGLFFAILIAIIVSKLRSKRFKLPPGPIPVPVFGNWLQVGDDLNHRNLTEYAKKFGDVFLLRMGQRNLVVVSSPELAKEVLHTQGVEFGSRTRNVVFDIFTGKGQDMVFTVYGEHWRKMRRIMTVPFFTNKVVQQYRGGWESEAASVVEDVKKNPESATNGIVLRKRLQLMMYNNMFRIMFDRRFESEDDPLFVKLRALNGERSRLAQSFEYNYGDFIPILRPFLRGYLKICKEVKEKRLKLFKDYFVDERKKLANTKSMDSNALKCAIDHILEAQQKGEINDDNVLYIVENINVAAIETTLWSIEWGIAELVNHPHIQKKLRDEIDTVLGPGVQVTEPDMPKLPYLQAVIKETLRLRMAIPLLVPHMNLHDAKLAGYDIPAESKILVN…
	M1CZT6	Solanum tuberosum	Solanum tuberosum (M1CZT6)	MDLLLLEKTLIGLFFAILIAIIVSKLRSKRFKLPPGPIPVPVFGNWLQVGDDLNHRNLTEYAKKFGDVFLLRMGQRNLVVVSSPELAKEVLHTQGVEFGSRTRNVVFDIFTGKGQDMVFTVYGEHWRKMRRIMTVPFFTNKVVQQYRGGWESEAASVVEDVKKNPESATNGIVLRKRLQLMMYNNMFRIMFDRRFESEDDPLFVKLRALNGERSRLAQSFEYNYGDFIPILRPFLRGYLKICKEVKEKRLKLFKDYFVDERKKLANTKSMDSNALKCAIDHILEAQQKGEINEDNVLYIVENINVAAIETTLWSIEWGIAELVNHPHIQKKLRDEIDTVLGPGMQVTEPDMPKLPYLQAVIKETLRLRMAIPLLVPHMNLHDAKLAGYDIPAESKILVN…
	Q94IP1	Sorghum bicolor	Sorghum bicolor (Q94IP1)	MDLVLLEKALLGLFAAAVLAVAVAKLTGKRYRLPPGPAGAPVVGNWLQVGDDLNHRNLMSLAKRFGDIFLLRMGVRNLVVVSTPELAKEVLHTQGVEFGSRTRNVVFDIFTGKGQDMVFTVYGDHWRKMRRIMTVPFFTNKVVAQNRVGWEEEARLVVEDVRKDPRAAAEGVVIRRRLQLMMYNDMFRIMFDTRFESEQDPLFNKLKALNAERSRLSQSFEYNYGDFIPVLRPFLRGYLNRCHDLKTRRMKVFEDNFVQERKKVMAQTGEIRCAMDHILEAERKGEINHDNVLYIVENINVAAIETTLWSIEWGIAELVNHPAIQSKLREEMDSVLGAGVPVTEPDLERLPYLQAIVKETLRLRMAIPLLVPHMNLNDGKLAGYDIPAESKILVNAWFL…
	A0A5A7P684	Striga asiatica	Striga asiatica (A0A5A7P684)	MDIYFLRKILVSILAAAAAAALISWLRGRRLRLPPGPFSLPFFGSWLHIGNNLDHHDLTRYSRTLGNIFLLRMGTRRIAVVSSQDLAKEVLLTRGKEFGSRSRNIVFDIFTGKGQDMVFAEYGEHWRKMRRIVTLPFFTARVVQEHRRSWEAEAAALVEEARRDPAAAGGEGVVLRRRIELMVYNNVYGIMFGRKFEGLEDPLFLRLKGVNGERSRLGQSLEYNFGDFVPVLRPFLRGYLKVCREVTGRRLSLYRDKFLAERKKIASAEGTDKNEVKCGVDHFLEAQKNGEINEDHLLYIVENMNVAAIETTVWALEWAIAELINNPKIQSKLRAELDSILGPGIQVTEPDTHKLPYLQAVIKETLRLRMIVPCLVPHMNLKQEKLGGYDIPAESRIYV…
	A0A5A7RBG0	Striga asiatica	Striga asiatica (A0A5A7RBG0)	MDLILLEKTLLGLFFAIIVAAVVSKLRGKKFRLPPGPIPVPIFGNWLQVGDDLNHRNLTDYARKFGEIFLLRMGQRNLVVVSSPDLAKDVLHTQGVEFGSRTRNVVFDIFTGKGQDMVFTVYGEHWRKMRRIMTVPFFTNKVVQQYRGGWEAEAAAVVEDVRKNPAAATEGIVLRRRLQLMMYNNMYRIMFDRRFESEDDPLFGKLKALNGERSRLAQSFEYNYGDFIPILRPFLRGYLKICKEVKERRLQLFKDYFVDERKKLGSTKPADNDSLKCAIDHILEAQQKGEINEDNVLYIVENINVAAIETTLWSIEWGIAELVNHPEIQNKLRAEMDSVLGPGVQITEPDTHKLPYLQAVIKETLRLRMAIPLLVPHMNLHDAKLGGYDIPAESKILVN…
	SsC4H	Syzygium samarangense	Syzygium samarangense(SsC4H)	MDLLLLEKALLGLFAAAIVAIAVSKLRGKRFRLPPGPLPVPVFGNWLQVGDDLNHRNLTDLARKFGDILLLRMGQRNLVVVSSPDHAKEVLHTQGVEFGSRTRNVVFDIFTGKGQDMVFTVYGEHWRKMRRIMTVPFFTNKVVQQYRKGWESEAAAVVDDVRKNPAAAREGIVLRRRLQMMMYNNMYRIMFDRRFDSEDDPLFVKLKALNGERSRLAQSFDYNYGDFIPILRPFLRGYLKICKEVKERRLQLFKDYFVDERKKLASVKRMDNDGLKCAMDHILEAQQKGEINEDNVLYIVENINVAAIETTLWSIEWGIAELVNHPEIQRKLREELDTVLGPGVQVTESEIHRLPYLQAVVKETLRLRMAIPLLVPHMNLHDAKLGGYDIPAESKILVN…
	A0A061FSB7	Theobroma cacao	Theobroma cacao (A0A061FSB7)	MDLLLLEKALVSLFITVILAILISKLRSKRFRLPPGPIPVPVFGNWLQVGDDLNHRNLTDLAKKFGDIFLLRMGQRNLVVVSSPELAKEVLHTQGVEFGSRTRNVVFDIFTGKGQDMVFTVYGEHWRKMRRIMTVPFFTNKVVQQYRHGWEDEVARVVEDVRKNPEAATNGIVLRRRLQLMMYNNMYRIMFDRRFESEDDPLFVKLKALNGERSRLAQSFEYNYGDFIPILRPFLRGYLKLCKEVKEMRLQLFKDYFLEERKNLASTTISDNNALKCAIDHILDAQQKGEINEDNVLYIVENINVAAIETTLWSIEWGIAELVNHPEIQQKLRNEIDTVLGPGVPVTEPDTHKLPYLQAVIKETLRLRMAIPLLVPHMNLHDAKLGGYDIPAESKVLVN…
	B2LSE1	Trifolium pratense	Trifolium pratense (B2LSE1)	MDLLLLEKTLLSLFIAAIIAITISKLRGKRFKLPPGPIPVPIFGNWLQVGDDLNHRNLTDLAKRFGEILLLRMGQRNLVVVSSPELAKEVLHTQGVEFGSRTRNVVFDIFTGKGQDMVFTVYGEHWRKMRRIMTVPFFTNKVVQQYRFGWESEAESVVNDVKKNSDASVGGIVIRRRLQLMMYNIMYRIMFDRRFESEEDPLFVKLKALNGERSRLAQSFEYNYGDFIPILRPFLKGYLKVCKEVKDRRLQLFKDYFVDERKKLESTKSTTSNDGLKCAIDHILDAQKKGEINDDNVLYIVENINVAAIETTLWSIEWGIAELVNHQEIQNKVREEMDRVLGPGHQVTEPDLQKLPYLQAVIKETLRLRMAIPLLVPHMNLHDAKLAGYDIPAESKILV…
	A0A0U2D8W1	Tulipa fosteriana	Tulipa fosteriana (A0A0U2D8W1)	MDLALVEKALLAIFAAAVLAIAASKLAGKRLRLPPGPLSFPIFGNWLQVGDDLNHRNLTDLARRFGDIFLLRMGQRNLVVVSSPDLARDVLHTQGVEFGSRTRNVVFDIFTGKGQDMVFTVYGEHWRKMRRIMTVPFFTNKVVQQYRSGWEDEARRVVEDVRANPSAATDGIVLRRRLQLMMYNNMYRIMFDRRFESETDPLFLRLKELNGERSRLAQSFEYNYGDFIPVLRPFLRGYLKICKEVKEKRLKLFKDYFLDEKAKLESTSASDNLGLKCAMDHIVEAQKKGEINEDNVLYIVENINVAAIETTLWSIEWGIAELVNNQTIQRKLREELDTILGPGVQITEPDVYKLPYLQAVIKETLRFRMAIPLLVPHMNLHDAKLGGFDIPAESKILVN…
	A0A385Z7Z4	Vaccinium corymbosum	Vaccinium corymbosum (A0A385Z7Z4)	MDLLLLEKALLGLFIAIVLAITISKLRGKRFKLPPGPIPVPVFGNWLQVGDDLNHRNLTDLAKKYGEILLLRMGQRNLVVVSSPDLSKEVLHTQGVEFGSRTRNVVFDIFTGKGQDMVFTVYGEHWRKMRRIMTVPFFTNKVVQQYRAGWEDEAGRVVEDVKKNPEAATNGIVLRKRLQTMMYNNMYRIMFDRRFESEEDPLFVKLKALNGERSRLAQSFEYNYGDFIPILRPFLRGYLKICREVKERRLQLFKDNFVDERKKLASTKRMDNNSLKCAMDHILDAQQKGEINEDNVLYIVENINVAAIETTLWSVEWGIAELVNHPRIQTKLRHELDTVLGLGTQITEPDVQKLPYLQAVIKETLRLRMAIPLLVPHMNLHDAKLGGYDIPAESKILVN…
	Q2PF21	Verbena hybrida	Verbena hybrida (Q2PF21)	MDLLLLEKALLGLFSAIVIAAVVSKLRGKKFKLPPGPIPVPIFGNWLQVGDDLNHRNLTDYAKKFGDLFLLRMGQRNLVVVSSPDLARDVLHTQGVEFGSRTRNVVFDIFTGKGQDMVFTVYGEHWRKMRRIMTVPFFTNKVVQRNRHGWEAEAAAVVEDVKKDPEAATNGIVLRRRLQLMMYNNMFRIMFDRRFESVDDPLFNKLKALNGERSRLAQSFEYNYGDFIPILRPFLRGYLKICKEVKEKRLQLFKDYFVDERKKLASTKSTDSEGLRCAIDHILEAQEKGEINEDNVLYIVENINVAAIETTLWSIEWGIAELVNHPEIQKKLRDELDTVLGPGVQITEPDVPKLPYLNAVVKETLRLRMAIPLLVPHMNLHDAKLGGYDIPAESKILVN…
	P37115	Vigna radiata var. radiata	Vigna radiata var. radiata (P37115)	MDLLLLEKTLLGLFLAAVVAIVVSKLRGKRFKLPPGPLPVPIFGNWLQVGDDLNHRNLTQLAKRFGDIFLLRMGQRNLVVVSSPDLAKEVLHTQGVEFGSRTRNVVFDIFTGEGQDMVFTVYGEHWRKMRRIMTVPFFTNKVVQQYRHGWEAEAAAVVDDVRKNPDAAVSGLVIRRRLQLMMYNNMYRIMFDRRFESEEDPLFQRLKALNGERSRLAQSFEYNYGDFIPILRPFLKGYLKICKEVKETRLKLFKDYFVDERKNIGSTKSTNNEGLKCAIDHILDAEKKGEINEDNVLYIVENINVAAIETTLWSIEWGIAELVNHPEIQQKVRDEIDRVLGVGHQVTEPDIQKLPYLQAVVKETLRLRMAIPLLVPHMNLHDAKLGGYDIPAESKILVN…
	A0A2Z4QJN6	Vitis amurensis	Vitis amurensis (A0A2Z4QJN6)	MDPILIEKALLAVFCAIILAITISKLLGKKFKLPPGPLPVPVFGNWLQVGDDLNHRNLSDLAKKFGDIFMLRMGQRNLVVVSSPDLAKDVLHTQGVEFGSRTRNVVFDIFTGKGQDMVFTVYGEHWRKMRRIMTVPFFTNKVVQQYRVGWEDEAARVVEDVKKNPEASTNGIVLRRRLQLMMYNNMYRIMFDRRFDSEEDPLFVKLKALNGERSRLAQSFEYNYGDFIPILRPFLRGYLKICKEVKERRLQLFKDHFLEERKKLASTKSADHNSLKCAVDHILDAQQKGEINEDNVLYIVENINVAAIETTLWSIEWGIAELVNHPHIQKKLRDELNTVLGPGVQVTEPDIQKLPYLQAVIKETLRLRMAIPLLVPHMNLNDAKLGGYDIPAESKILVN…
	A0A3L6DLK6	Zea mays	Zea mays (A0A3L6DLK6)	MVLLFVEKLLVGLLASVMVAIAVSKIRGRKLRLPPGPVPVPVFGNWLQVGDDLNHRNLAALSRKFGDVFLLRMGQRNLVVVSSPPLAREVLHTQGVEFGSRTRNVVFDIFTDKGQDMVFTVYGDHWRKMRRIMTVPFFTNKVVQQYRHGWEAEAAAVVDDVRLDPEAATDGIVLRRRLQLMMYNNVYRIMFDRRFESMDDPLFLRLRALNGERSRLAQSFEYNYGDFIPILRPFLRGYLRVCKEVKETRLKLFKDFFLEERKKLASTKATDSNGLKCAIDHILEAQQKGEINEDNVLFIVENINVAAIETTLWSIEWAVAELVNHPEIQQKLRQELDTVLGPGHQITEPDTHNLPYLQAVIKETLRLRMAIPLLVPHMNLHDAKLGGYDIPAESKILVN…
	Q43240	Zinnia violacea	Zinnia violacea (Q43240)	MDLLLVEKTLLALFAAIIASIFISKLRGKRFKLPPGPVPVPIFGNWLQVGDDLNHRNLTDLAKKFGEIFLLRMGQRNLVVVSSPNLAKEVLHTQGVEFGSRTRNVVFDIFTGKGQDMVFTVYGEHWRKMRRIMTVPFFTNKVVQQYRTGWEAEAAAVVDDVKKNPKAATEGVVIRKRLQLMMYNNMFRIMFDRRFESEDDPLFVKLKMLNGERSRLAQSFEYNYGDFIPILRPFLKGYLKLCKEVKEKRFQLFKDYFVDERKKLGSTKSMDNNQLKCAIDHILDAKDKGEINEDNVLYIVENINVAAIETTLWSIEWAIAELVNHPEIQAKLRHELVSQLGPGVQVTEPDLHKLPYLQAVIKETLRLRMAIPLLVPHMNLHDAKLGGYDIPAESKILVN…
	A0A0K9NZM1	Zostera marina	Zostera marina (A0A0K9NZM1)	MDLILIEKALLALFAAVVVAITISKLRGKKLRLPPGPFPVPVFGNWLQVGDDLNHRNLTDYAKKFGEIFLLKMGQRNLTVVSSPDLAKEVLHTQGVEFGSRTRNVVFDIFTGEGKDMVFTVYGDHWRKMRRIMTVPFFTNKVVQQYRFGWEDEIRRVVDEVKENPKASTDGIVLRKRLQLMMYNNLYRIMFDRRFESEDDPLFLKLKALNGERSRLAQSFDYNYGDFIPILRPFLRGYLKICKEVKETRLKLFKDHFLEERKKLTSTRPTSSKDLKCAIDHILDAEKKGEINEDNVLYIVENINVAAIETTLWSVEWGIAELVNHPNVQKKLRDEMDAILGPGVQITEPDTHKLPYLHAVINETLRMRMAIPLLVPHMNLHDAKLGGFDIPAESKVLVN…
Class II	A0A1D8X7Z3	Acacia koa	Acacia koa (A0A1D8X7Z3)	MAPLLVHKSSFSLFSLFTLITTIALFSFIIVKSFSPSFSSLAAFVFPLTILLFLKHSPRHSSKVPPGPLSVPIFGNWLQVGNDLNHRLLASMSQTYGPVFLLKLGSKNLVVVSDPELATQVLHSQGVEFGSRPRNVVFDIFTGNGQDMVFTVYGDHWRKMRRVMTVPFFTNKVVQQYSVMWEQEMDLVVRDLKTNEAVRSRGIVIRKRLQLMLYNIMYRMMFDAKFESQDDPLFIEATRFNSERSRLAQSFDYNYGDFIPLLRPFLRGYLNKCRDLQTRRLAFFNDHYVQQRRKIMAANGEKHKISCAIDHIIDAEMKGEISEENVLYIVENINVAAIETTLWSMEWAIAELVRNPRVQSKIREEISRVLKGEAVTESNLQELPYLQAVVKETLRLHSP…
	A0A2R6S248	Actinidia chinensis var. chinensis	Actinidia chinensis var. chinensis (A0A2R6S248)	MGQLINTTSILLTIVLFSFTHLLLPHLSFPFPSTTLAPITLCIVPLILYLLFQFIFNSSTNLPPGPRSVPIFGNWLQVGNDLNHRLLAAMSQTYGSIFLLKLGSKNLAVVSDPELANQVLHTQGVEFGSRPRNVVFDIFTGNGQDMVFTIYGDHWRKMRRIMTLPFFTNKVVHQYSGMWGEEIDLVVRDLNNNIEKVSKEGIVIRRRLQLMLYNIMYRMMFDAKFESQEDPLFIQATRFNSERSQLAQSFEYNYGDFIPLLRPFLRGYLNKCRDLQSRRLAFFNNYYVEKRRKIMAENGEKHQISCAMDHIIDAQKKGEITEENVLYIVENINVAAIETTLWSMEWAIAEVVNHPTVQHKIRDEISAVLGENPITESNLHELPYLQATVKETLRLHTPI…
	A0A199UX62	Ananas comosus	Ananas comosus (A0A199UX62)	MAISTKDVGISILLSIALAWITKSLFPSQPFIPLLIPLLFTLTYLMFFSGNANAGSNTPPGPTAIPVFGNWLQVGNDLNHRFLARMAAKYGPVFLLRLGVRNLVVVSDPRLATEVLHTQGVEFGSRPRNVVFDIFTANGQDMVFTEYGEHWRRMRRIMTLPFFTNKVVQQYSPMWEEEMAAVVDDLRADRRAQQEGMVLRRRLQLMLYNIMYRMMFDARFSSDTDPLFLAATKFNSERSRLAQSFEYNYGDFIPILRPFLRGYLHECRDLQSRRLAFFNNNYVEKRRKYLAENGGRSKLRCAMDHVLEAEKNGEISSENVIYIVENINVAAIETTLWSMEWAIAEVVNHPEVQSKIRKEIDDVLGDAEPVTESNLHKLPYLQAVVKETLRLHSPIPLLV…
	A0A6P4BS08	Arachis duranensis	Arachis duranensis (A0A6P4BS08)	MGLQLKKPVFYTSIITLALTLITQLLCCQLSIPFPSSNFVVAVATLVFTLFLYLNKNSSTTLPPGPLSVPIFGNWLQVGNDLNHRLLASYSQHYGPVFLLKLGSKNLVVVSDPELATQVLHSQGVEFGSRPRNVVFDIFTGNGQDMVFTVYGDHWRKMRRIMTLPFFTNKVVHNYSNMWEEEMDLVVHDLNGNVEKVRSEGIVIRRRLQLMLYNIMYRMMFDAKFESQEDPLFIEATKFNSERSRLAQSFEYNYGDFIPLLRPFLRGYLNKCKDLQTRRLAFFNNYYIEKRRNIMAANGEKHKISCAIDHIIDAEMKGEISEENVLYIVENINVAAIETTLWSMEWAIAELVNHPEVQRKIRDEICKVLKDQTVTESNLHELPYLQATVKEILRLHTPI…
	ASU87408	Camellia sinensis	Camellia sinensis(ASU87408)	MGKLITKFIFCTIFTIFLVSLINKSLFPHFDFPFPSILLLLVPAVIYLIITFFQSSVSKHSTNNLPPGPRTLPIFGNWLQVGNDLNHRFLATMSQTYGSIFLLKLGTKNIVAVSDPDLANQVLHTQGVEFGSRPRNVVFDIFTGNGQDMVFTIYSDHWRKMRRIMTLPFFTNKVVHQYNDMWEEEMDLVVDDLKNNEKVREEGMVIRRRLQLMLYNIMYRMMFDAKFESQEDPLFIEATRFNSERSRLAQSFEYNYGDFIPLLRPFLRGYLNKCRELQCRRLAFFNNYYVERRRKIMAANGGEKKKICCAIDQIIDAQMKGEITEENVLYIVENINVAAIETTLWSMEWAIAELVNHPTVQRKIRDEISTVLQDNESITESNLHKLPYLQATVKETLRL…
	Q9M4U0	Citrus sinensis	Citrus sinensis (Q9M4U0)	MANLVTISFFSILLTISLLSFNKSLNLISITLPLVPLIAYVLKSFLKSSKAFYPPTPISIPIFGNWLQVGNDLNHRLLASMAQIYGPVFRLKLGSKNLIVVSEPDLATQVLHTQGVEFGSRPRNVVFDIFTGNGQDMVFTVYGEHWRKMRRIMTLPFFTNKVVHNYSDMWEQEMDLVVHDLKNDYESVSTKGIVIRKRLQLMLYNIMYRMMFDAKFESQEDPLFIEATRFNSERSRLAQSFEYNYGDFIPLLRPFLRGYLNKCRDLQCRRLAFFNNNFVEKRRKIMAANGEKHKISCAIDHIIDAQMKGEITEENVIYIVENINVAAIETTLWSMEWAIAELVNHPEVQQKIRREISTVLKGNPVTESNLHELPYLQAAVKEVLRLHTPIPLLVPHMNL…
	A0A1S3BR01	Cucumis melo	Cucumis melo (A0A1S3BR01)	MGHSAAKFGFICSVSALALGLLTKFTFPSFFLSISPNILPITLSISLVFAFIFFAISNSSNNPPGPLPVPIFGNWLQVGNDLNHRLLASLSQKYGSVFRLKLGYKNLVVVSDAELANQVLHAQGVEFGSRPRNVVFDIFTGNGQDMVFTIYGDHWRKMRRIMTLPFFTNKVVHNYSGMWEEEMDLVVCDLMNNPKVKSEGLVIRKRLQLMLYNIMYRMMFDTKFESQDDPLFIEATRFNSERSRLAQSFEYNYGDFIPLLRPFLRGYLNKCKDLQSRRLAFFNNNYVEKRRKIMTANGEKHKISCAMDHIIDAQLQGEISEENVIYIVENINVAAIETTLWSMEWAIAELVNHPTVQQKIREEISTVLKGKEVTESNLHKLPYLQATVKETLRLHTPIP…
	A0A6J1HNW2	Cucurbita maxima	Cucurbita maxima (A0A6J1HNW2)	MTMAHSPTKFAFLSLVSLLVLGLLTKFLFISLNILLITLTIAFVFAIILFSNFSNTPPGPLPIPIFGNWLQVGNDLNHRVLASLAQKYGSVFRLKLGYKNLVVVSDAELARQVLHAQGAEFGSRPRNVVFDIFTNNGQDMVFTIYGEHWRKMRRIMTQPLFTNNVVHTYSGMWEEEMELVVRDLKNNSKVRSEGLVIRKPLQLMMYNIMYRMMFDSKFESQDDPLYIEATRLNSERMRLAQSSEYNYGDFIPFLRPFLRGYLNKCKELRNERLAFFNINYVEKRRKIMEANGDEHKTSCAIDHIINAQLKGEINEENVLYIIENINVAAIQTTLRSMEWAIVELVNHPTFQQKIRDELSTILKEMKVTPSNLHELPYLQAVVKETLRLRIPVPLLVPHM…
	A0A6J1FB84	Cucurbita moschata	Cucurbita moschata (A0A6J1FB84)	MGHSPTKLAFLSLVSLLVLGLLTKFLFISLNILLITLSIAFVFAIILFSNSSNTPPGPLPIPIFGNWLQVGNDLNHRVLASLAQKYGSVFRLKLGYKNLVVVSDVELARQVLHAQGAEFGSRPRNVVFDVFTSNGQDMVFTIYGEHWRKMRRIMTQPLFTNNVVHTYSGMWEEEMDLVVRDLKNNSKMRSEGLVIRKPLQLMMYNIMYRMMFDSKFESQDDPLYIEATRLNSERMRLAQSSEYNYGDFIPFLKPFLRGYLNKCKELRNERLAFFNINYVEKRRKIMEANGDEHKTSCAIDHIINAQLKGEISEENVLYIIENINVAAIQTTLRSMEWATVELVNHPTVQQKIRDEISTVLKEMKVTPSNLHELPYLQAVVKETLRLRIPVPLLVPHMNL…
	A0A5S9MNH2	Dianthus caryophyllus	Dianthus caryophyllus (A0A5S9MNH2)	VTSNLARNLSFLAFSIVLLSISLSDPRYYYLVMIFVPVILLCKNYRERNIPPGPFALPILGNWAQVGNDLNHRKLATLARTYGDIFLLKLGVRNLVVVSNPELACQVLHAQGVEFGSRPRNVVFDLFTGHGQDMVFTSYGEHWRKMRRIMTVPFFTNKVVNTYSPMWEAEMDNVVLDLKNDNDDIGRQAQCGKGFVIRKRLQLMLYNIMYKMMFGDGFESMEDPMFVEATKFNSERSRLAQSFEYNYGDFIPLLRPFLWSYLNKCRDLQNRRLAFFNNNYIEKRRKIMATNGENHKISCAIDHIIEAQMKGEITEENVLYIVENINVAAIETTLWSMEWAIAELVNHPKVQHKIRVEIETKLKGQPIKESNLDQLLYLQATIKETLRLHTPIPLLVPHM…
	A0A1E5UYL1	Dichanthelium oligosanthes	Dichanthelium oligosanthes (A0A1E5UYL1)	MEFPRVPPRFPLPPTELGGRPRRYIATPTDRTTQIQQQPSKHSRQPTAHSHTTSDQLQRAAAAMAVSAARVAVATAASLAAHWLVRSFLQSQHPALGLLLPAAVFLGIAVLSGKSGADNAPPGPAAVPVFGNWLQVGNDLNHRFLARLSTNYGPVFRLRLGVRNLVVVSDPRLATEVLHTQGVEFGSRPRNVVFDIFTANGADMVFTEYGDHWRRMRRVMTLPFFTARVVQQYRDMWEAEMDAVVADIAADRAVAQTAGFVVRRRLQLMLYNIMYRMMFDAGFDSVDDPMFVEATKFNSERSRLAQSFEYNYGDFIPILRPFLRGYLDRCRDLQTRRLAFFNNNYVDKRRKVMDTPGEDKNKLRCAIDHILQAEKNGEITPENVIYIVENINVAAIETT…
	A0A6P5ZL00	Durio zibethinus	Durio zibethinus (A0A6P5ZL00)	MAYLPYLLFIKPIFGTTLTLLIILALTRNFLYPQLYANLPPTLLSLITFVPLAIYFFFHTIFKSSAALPPGPLSIPIFGNWFQVGNDLNHCLLASMAQKYGPVFLLKLGSKNLTVVSDPELATQVLHTQGVEFGSRPRNVVFDIFTGNGQDMVFTVYGEHWRKMRRIMTLPFFTNKVVHQYSNMWEEEMEMVVNDLKKDEKVKTKGIVIRKRLQLMLYNIMYRMMFDAKFESQEDPLFIEATKFNSERSRLAQSFEYNYGDFIPLLRPFLRGYLNKCRDLQLRRLAFFNKYYVEKRREIMAANGEKHKISCAIDHIIDAQMKGEISEENVLYIVENINVAAIETTLWSMEWAIAELVNHPAIQHKIRQEISHVLKGEPVTESNLHELPYLQATVKETLR…
	A0A6I9RI69	Elaeis guineensis var. tenera	Elaeis guineensis var. tenera (A0A6I9RI69)	MAFSTKRVAISTLVSLGFILAGKPLLPIQALVPLSIFLFLASLTSISNSRPSDTPPGPVSIPIFGNWLQVGNDLNHRFLASMAKKYGSVFLLRLGARNLVVVSDPKLASEVLHTQGVEFGSRPRNVVFDIFTGNGQDMVFTVYGEHWRKMRRIMTLPFFTNKVVQQYRETWEEEMDAVVEDLRGNKRAQEEGMVIRRRLQLMLYNIMYRMMFDARFESDSDPLFLQATKFNSERSRLAQSFEYNYGDFIPILRPFLRGYLNKCKDLQSRRLAFFNNNYVEKRRKVMAASGDRNKLRCAIDHILEAEKNGEISSENVIYIVENINVAAIETTLWSMEWAIAELVNHPTVQAKVRGEIADVLGEEPVTESNLHKLPYLQAVVKETLRLHSPIPLLVPHMNL…
	A0A6I9RV80	Elaeis guineensis var. tenera	Elaeis guineensis var. tenera (A0A6I9RV80)	MAIAPGKLALYTLLSLTFIFVAKSLFPAQSPIALSVAFFLFLSLLFSNSKQSNTPPGPLSLPIFGNWLQVGNDLNHRFLANLSQKYGNVFLLKLGARNLVVVSDPKLATDVLHTQGVEFGSRPRNVVFDIFTGNGQDMVFTVYGDHWRKMRRIMTLPFFTNKVVQQYREMWEEEMDLVVKDLGDDRIAQEQGMVIRRRLQLMLYNIMYRMMFDARFESATDPLFLEATRFNSERSRLAQSFEYNYGDFIPILRPFLRGYLNKCRDLQSRRLAFFNNYYVEKRRKVMAANGDRHNLKCAIDHILEAEKNGEISAENVIYIVENINVAAIETTLWSMEWAIAELVNHPEVQEKLRQEIADVLKGDEVTESNLQRLPYLQAVVRETLRLHTPIPLLVPHMNL…
	S4UJ63	Eucalyptus urophylla	Eucalyptus urophylla (S4UJ63)	MARLTSFVYATLLASTLIILANFLTSRLSIQLPFWSASLVVSLPLITCLFYLFFDRGANLPPGPLAIPIFGNWLQVGNDLNHRLLASMSKTYGPVFLLKLGVKKLVVVSDPELTTHVLHTQGVEFGSRPRNVVFDIFTGNGQDMVFTIYGDHWRKMRRIMTLPFFTNKVVNTYSDMWEQEMDLVVSDLTKDERVRSEGIVIRKRLQLMLYNIMYRMMFDSKFESMQDPLFIEATKFNSERSRLAQSFDYNYGDFIPMLRPLLKGYLNKCRDLQRRRLAFFNNYYVERRRKIMAANGDKHQISCAIDYIIDAQMKGEISEANVLYIVENINVAAIETTLWSMEWAIAELVNHPNVQRKIREEISAVLKGEPVTESNLHELPYLQATVKETLRLHTPIPLL…
	A0A445F3P3	Glycine soja	Glycine soja (A0A445F3P3)	MGLQIKEPLLFTLVTISLISITKLLHSYFSIPFSPSNLSIAIATLIFVLISYKFSSSSIKHSSTTLPPGPLSVPIFGNWLQVGNDLNHRLLASMSQTYGPVFLLKLGSKNLVVVSDPELATQVLHAQGVEFGSRPRNVVFDIFTGNGQDMVFTVYGDHWRKMRRIMTLPFFTNKVVHNYSNMWEEEMDLVVRDLNVNERVRSEGIVIRRRLQLMLYNIMYRMMFDAKFESQEDPLFIQATRFNSERSRLAQSFEYNYGDFIPLLRPFLRGYLNKCKDLQSRRLAFFNTHYVEKRRQIMAANGEKHKISCAMDHIIDAQMKGEISEENVIYIVENINVAAIETTLWSIEWAIAELVNHPTVQSKIRDEISKVLKGEPVTESNLHELPYLQATVKETLRLH…
	A0A445ITL7	Glycine soja	Glycine soja (A0A445ITL7)	MPPGPLSVPIFGNWLQVGNNLNHRLLASMSQTYGPVFLLKLGSKNLVVVSDPEPATQVLHAQGVEFGSRPRNVVFDIFAGNGQDMIFTVYGDHWRKMRRIMTLPFFTNKVVHNYSNMWEEEMDLMVRDLNMNDRVRSEGIVIRRRLQLMLYNIMYRMMFDAKFESQEDPLFIQATRFNSERSRLAQSFEYNYGDFIPLLRPFLRGYLNKCKNLQSRRLAFFNTHYVEKRRQIMIANGEKHKIGCAIDHIIDAQMKGEISEENGIYIVENINVAAIETTLWSMEWAIAELVNHPTIQSKIRDEISKVLKGEPVTESNLHELPYLQATVKETLRLHTPIPLLVPHMNLEEAKLGGHTIPKESRVVVNAWWLANDPSWWKNPEEFRPEKFLEEECATDAVAG…
	A0A6B7HY03	Glycyrrhiza uralensis	Glycyrrhiza uralensis (A0A6B7HY03)	MGLQAKKPLSSTLIIITLAAALIPITKLLCSHLSIPFPTFQFSLTIVASSLILYIYSNSKNKKHSAPLPPGPTSVPIFGNWLQVGNDLNHRVLASMSQTYGPIFLLKLGSKNLVVVSDPELATQVLHSQGVEFGSRPRNVVFDIFTGNGQDMVFTVYGDHWRKMRRIMTLPFFTNKVVQNYSDMWEQEMDLVVQDLKANEVVVRSEGIVIRRRLQLMLYNIMYRMMFDAKFESQEDPLFIQATRFNSERSRLAQSFEYNYGDFIPLLRPFLRGYLNKCKDLQTRRLAFFNNYYVDKRRKIMAANGDKHKISCAMDHIIDAQMKGEISEENVIYIVENINVAAIETTLWSMEWAIAELVNHPAVQAKIRDEISSVLKGEPVTESNLNQLPYLQATVKETL…
	Glyma.10G275550	Glycine max	GmC4H10	MIANGEKHKIGCAIDHIIDAQMKGEISEENGIYIVENINVAAIETTLWSMEWAIAELVNHPTIQSKIRDEISKVLKGEPVTESNLHELPYLQATVKETLRLHTPIPLLVPHMNLEEAKLGGHTIPKESRVVVNAWWLANDPSWWKNPEEFRPEKFLEEECATDAVAGGKVDFRFVPFGVGRRSCPGIILALPILGLESW
	Glyma.20G114200	Glycine max	GmC4H20	MGLQIKEPLLFTLVTISLISITKLLHSYFSIPFSPSNLSIAIATLIFVLISYKFSSSSIKHSSTTLPPGPLSVPIFGNWLQVGNDLNHRLLASMSQTYGPVFLLKLGSKNLVVVSDPELATQVLHAQGVEFGSRPRNVVFDIFTGNGQDMVFTVYGDHWRKMRRIMTLPFFTNKVVHNYSNMWEEEMDLVVRDLNVNERVRSEGIVIRRRLQLMLYNIMYRMMFDAKFESQEDPLFIQATRFNSERSRLAQSFEYNYGDFIPLLRPFLRGYLNKCKDLQSRRLAFFNTHYVEKRRQIMAANGEKHKISCAMDHIIDAQMKGEISEENVIYIVENINVAAIETTLWSIEWAVAELVNHPTVQSKIRDEISKVLKGEPVTESNLHELPYLQATVKETLRLH…
	A0A6J0ZPH9	Herrania umbratica	Herrania umbratica (A0A6J0ZPH9)	MAHLLFSKATLGTTLALLLILALTESYSNFSTQTLLSVAIAPVLATICFLLHTISTSSAALPPGPLSIPIFGNWLQVGNDLNHRLLASMAQKYGPVFLLKLGSKNLAVVSEPELATQVLHTQGVEFGSRPRNVVFDIFTGNGQDMVFTVYGDHWRKMRRIMTLPFFTNKVVHHYSSMWEEEMDLVVSDLKKDEELVKSKGMVIRKRLQLMLYNIMYRMMFDAKFESQEDPLFMEATRFNSERSRLAQSFEYNYGDFIPLLRPFLRGYLNKCRDLQRRRLAFFNNYYVEKRREIMAANGEKHKISCAIDHIIDAEMKGEISEENVLYIVENINVAAIETTLWSMEWAIAELVNHPSVQHKIRQEISQVLKGEAVTESNLHELPYLQATVKETLRLHTPIP…
	A0A2I4EVY7	Juglans regia	Juglans regia (A0A2I4EVY7)	MAHLLAKSFFYMTLITVTLISITKFTFSHLSISLSPFLLVILPLVPIILYYNSISNASTTLPPGPLSIPIFGNWLQVGNDLNHRLLATMAQTYGHIFLLKLGAKNLVVVSNPELSNQVLHTQGVEFGSRPRNVVFDIFTGNGQDMVFTIYGDHWRKMRRIMTLPFFTNKVVHQYSDMWEEEMDLVVDDLKKDEGVRTKGIVIRKRLQLMLYNVMYRMMFDAKFESQEDPLFIEATRFNSERSRLAQSFEYNYGDFIPLLRPFLRGYLNKCKDLQSRRLAFFNNYFVEKRRKIMAANGEKHKISCAIDHIIDAQMKGEISEENVLYIVENINVAAIETTLWSMEWAIAELVNNPTVQRKIRDEISAVLKGRAVTESNLHELPYLQATVKETLRLHTPIPL…
	L7Z967	Lonicera japonica	Lonicera japonica (L7Z967)	MGHIVKTSIFCTLFTIVLLSFTKLLLSHFNIPFPLAPLSLVLPILPIIISIFKSFSNHSTKLPPGPFSIPIFGNWLQVGNDLNHRLLAAMSQTYGPVFLLKLGSKNLTVVSEPELANQVLHAQGVEFGSRPRNVVFDIFTGNGQDMVFTIYGDHWRKMRRIMTLPFFTNKVVHQYSDMWEEEMDLVVDDLRSSESVKKEGMVIRKRLQLMLYNIMYRMMFDAKFKSQDDPLFIEATKFNSERSRLAQSFEYNYGDFIPLLRPFLRGYLNKCKDLQRRRLAFFDKYYVQQRRDIMAKNGEKHKISCAIDHIIDAQMKGEISEENVLYIVENINVAAIETTLWSMEWAIAELVNHPTVQCKIRDEISTVLKGNSVTESNLHELPYLQATVKETLRLHTPIP…
	G7ZZA6	Medicago truncatula	Medicago truncatula (G7ZZA6)	MTLLQLTKKPIFFTLFAILIPIITTKLFFTPSLSTSIACATFITLLLWFIYLTNSNSNSHKKNSSPPSPFSVPIFGNWLQVGNDLNHRMLASMSQTYGPLFLLKLGSKNLVVVSDPNLATQVLHSQGVEFGSRPRNVVFDIFTGNGQDMVFTVYGDHWRKMRRIMTLPFFTNKVVQNYSNMWEQEMDLVVQDLKANEIVKSEGIVIRKRLQLMLYNIMYRMMFDAKFESQEDPLFIQATRFNSERSRLAQSFEYNYGDFIPLLRPFLRGYLNKCKDLQTRRLAFFNNYFIEKRRKIMAANGEKHEIKCAIDHIIDAEKKGEISEDNVTYIVENINVAAIETTLWSMEWAIAELVNHPEVQSKIRDEISKVLKGESVTESNLNQLPYLQATLKEILRLHT…
	Q9ZSR0	Mesembryanthemum crystallinum	Mesembryanthemum crystallinum (Q9ZSR0)	MAKMETHSKPMSKKLARNLILLAISIIVLTTSSSNPNFSYYLAIFLPIIVYLVHSICFHRAQNSGTTPPGPLALPIFGNWLQVGNDLNHRCLAALAKTYGPMFLLKLGVRNLVVVSNPELACEVLHAHGVEFGSRPRNVVFDIFTGGGQDMVFTEYGDHWRKMRRIMTVPFFTNKVVNNYSPMWEDEMDKVVNDLNHNEKISIKAKHEGFVIRKRLQLMLYNIMYRMMFDEGFESMEDPMFIDATKFNSERSRLAQSFEYNYGDFIPFLRPFLRSYLSKCRDLQKSRLAFFNNYFVEKRRKIMAANGEHHKISCAIDHIIEAQMKGEINAENVLYIVENINVAAIETTLWSMEWALAELVNHPEIQKKIRHEIAMKLEGKPVTESNLEQLPYLQAVVKE…
	A0A6J1D9Y4	Momordica charantia	Momordica charantia (A0A6J1D9Y4)	MGKSAAKFGFICSLSAMALGLLTKFLFPSLFFSISPTILPITLSIALVVSFIFFALSSSSRGPPGPVPVPIFGNWLQVGNDLNHRLLASLSQKYGSVFRLKLGYKNLVVVSDAELANQVLHAQGVEFGSRPRNIVFDIFTGNGQDMVFTIYGDHWRKMRRIMTLPFFTNKVVHNYSGMWEEEMDLVVRDLMKNPKVKSEGLVVRKRLQLMLYNIMYRMMFDAKFESQDDPLFIEATRFNSERSRLAQSFEYNYGDFIPFLRPFLRGYMNKCKDLQSRRLAFFNDNYVVKRREIMAANGDKHKIICAMDHIIDAQLKGEISEENVIYIVENINVAAIETTLWSMEWAIAELVNHPTVQQKIREEISTVLKGKEVTESNLNELPYLQATVKETLRLHTPIP…
	A0A0M5KME0	Morus alba	Morus alba (A0A0M5KME0)	MGHLLTKSFLCTLFTLILIVSSTKLNMPWSILSLLPPLLYVLHSISKRPSYLPPGPRPVPILGNWLQVGNDLSHRFLATLSQTYGSIFLLKLGSKTLTVVSDPELASQVLHAQGVEFGSRPRNVVFDIFTGNGQDMVFTVYGDHWRKMRRIMTLPFFTNKVVHQYSDMWEEEMGLVVDDLKREERVRKEGIVIRKRLQLMLYNIMYGMMFDTKFQSQDDPLFVEATRFNSERSRLAQSFEYNYGDFIPFLRPFLRGYLNRCRNLQRRRLAFFNNYFVEKRREIMAANGEKHKISCAIDHIIDAQMRGEISEENVLYIVENINVAAIETTLWSMEWAIAELVNHPTVQSKIRDEIEAVLKGNPVTESNLHELPYLQATVKETLRLHTPIPLLVPHMNLEE…
	W0FAS9	Musa acuminata	Musa acuminata(W0FAS9)	AASTGKLAMLTLAAVACTYAAKHLFPDQSPFLLSLPLLLFFLPFVFSRSGSNGAPPGPVSFPIFGNWLQVGNDLNHRNLVDMAKKYGNVFLLRLGVRNLVVVSDPKLATEVLHTQGVEFGSRPRNVVWDIFTDSGKDMVFTEYGDHWRRMRRIMTLPFFTNKVVQQYRGMWEEEMDMVLRDLRGDRAAQSEGIVVRRRLQLMLYNIMYRMMFDARFESVSDPLFQQATRFNSERSRLAQSFEYNYGDFIPILRPFLRSYLNKCRDLQSRRLAFFNNNYVEKRRKLMAEREGDRLRCAMDYILEAEMNGEISSDNVIYIVENINVAAIETTLWSMEWAIAELVNHPNAQTRLRKELRDVLGDEPVTETNLHRLPYLQAVVKETLRLHSPIPLLVPHMNLE…
	A0A1U8AL57	Nelumbo nucifera	Nelumbo nucifera (A0A1U8AL57)	MDKLVNKSISLVLLTIMFLSSTKFLFFYLSIPFPSTLISITLPLLLFIISFITSNKKGNLPPGPISFPIFGHWLQVGDDLNHRFLASLCQKFGRIFLLKLGARNLVVVSDQELASEVLHTQGVEFGSRPRNVVFDIFTGNGQDMVFTIYGDHWRKMRRIMTLPFFTNKVVHQYSDMWEDEMNLVVKDLYNNQKVREEGIVIRRRLQLMLYNIMYRMMFDTKFTSQEDPLFIQATKFNSERSRLAQSFDYNYGDFIPFLRPFLRRYLNKCRELQSKRLAFFNNYFVEKRREIMAANGDKHKISCAIDYIIDAQVKGEISEDNVLYIVENINVAAIETTLWSMEWAIAELVNHPTVQHKIREEIATVLKGAPVTESNLSQLPYLQATVKETLRLHTPIPLL…
	A0A1U7WKN0	Nicotiana sylvestris	Nicotiana sylvestris (A0A1U7WKN0)	MKNMAKLLNKTIFCILFTLAFLSFAKLLSSYLSMPFPLKYMSLIVPLLPLIINFLYVKPQNNLPPGPTAVPIFGNWLQVGNDLNHQLLATMSQTYGPIFLLKLGSKNLAVVSNPELANQVLHTQGVEFGSRPRNVVFDIFTGNGQDMVFTIYGDHWQKMRRIMTLPFFTNKVVHQYSDMWENEMDLVVNDLKKNEKVKYEGIVIRKRLQLMLYNIMYRMMFDAKFESQNDPLFIEATKFNSERSRLAQSFDYNYGDFIPLLRPFLRGYLNKCKDLQTRRLAFFNNYFVEKRRKIMDENGEKHKISCAIDHIIDAEMKGEINEQNVLYIVENINVAAIETTLWSMEWAIAELVNHPIVQQKIRDEISTVLKGRSVTESNLHELPYLLATVNETLRLHTPI…
	A0A1S3Z168	Nicotiana tabacum	Nicotiana tabacum (A0A1S3Z168)	MKNMAKLLNKTIFCILFTLAFLSFAKLLSSYLSMPFPLKYMSLIVPLLPLIINFLYVKPQNNLPPGPTAVPIFGNWLQVGNDLNHQLLATMSQTYGPIFLLKLGSKNLAVVSNPELANQVLHTQGVEFGSRPRNVVFDIFTGNGQDMVFTIYGDHWRKMRRIMTLPFFTNKVVHQYSDMWENEMDLVVNDLKKNEKVKYEGIVIRKRLQLMLYNIMYRMMFDAKFESQNDPLFIEATKFNSERSRLAQSFDYNYGDFIPLLRPFLRGYLNKCKDLQTRRLAFFNNYFVEKRRKIMDENGEKHKISCAIDHIIDAEMKGEINEQNVLYIVENINVAAIETTLWSMEWAIAELVNHPIVQQKIRDEISTVLKGRSVTESNLHELPYLLATVNETLRLHTPI…
	A0A7L7RB64	Nothapodytes nimmoniana	Nothapodytes nimmoniana (A0A7L7RB64)	MAQLLTKSIFCTLFTIVFLSLAKYFYFNLTIPFPITFISLCLPVLPLILHIFQSNNSIKFPPGPRAFPIFGNWLQVGNDLNHRLLATMARTYGSVFLLKLGSKNLTVVSDPELANQVLHTQGVEFGSRPRNVVFDIFTGNGQDMVFTIYGDHWRKMRRIMTLPFFTNKVVHRYSDMWEQEMDLVVDDLRKNECVRKEGIVIRRRLQLMLYNIMYRMMFDTKFESQNDPLFIEATRFNSERSRLAQSFEYNYGDFIPLLRPFLSGYLKKCRDLQSRRLAFFNNHYVEARRKIMAANGDKHKISCAIDQIIDAQMKGEITEENVIYIVENINVAAIETTLWSMEWAIAELVNHPRVQHRIREEISTVLKGQAVTESNLNELPYLQAVVKETLRLHTPIPLL…
	A0A0P0VIU1	Oryza sativa subsp. japonica	Oryza sativa subsp. japonica (A0A0P0VIU1)	MAASAMRVAIATGASLAVHLFVKSFVQAQHPALTLLLPVAVFVGIAVGAKGGSGGDGKAPPGPAAVPVFGNWLQVGNDLNHRFLAAMSARYGPVFRLRLGVRNLVVVSDPKLATEVLHTQGVEFGSRPRNVVFDIFTANGADMVFTEYGDHWRRMRRVMTLPFFTARVVQQYKAMWEAEMDAVVDDVRGDAVAQGTGFVVRRRLQLMLYNIMYRMMFDARFESVDDPMFIEATRFNSERSRLAQSFEYNYGDFIPILRPFLRGYLNKCRDLQSRRLAFFNNNYVEKRRKVMDTPGDRNKLRCAIDHILEAEKNGELTAENVIYIVENINVAAIETTLWSIEWALAEVVNHPAVQSKVRAEINDVLGDDEPITESSIHKLTYLQAVIKETLRLHSPIPLL…
	A0A0U1WH98	Osmanthus fragrans	Osmanthus fragrans (A0A0U1WH98)	MGSLLNKTIFCTLVTIAFLVCTKFLFSHLSISFHLKLLSLTFPILPLIIHFLHHTTARTADVPPGPPSFPIFGNWLQVGNDLNHKLLASMSQTYGPVFLLKLGSKNLAVVSNPELANQVLHTQGVEFGSRPRNVVFDIFTGNGQDMVFTIYGEHWRKMRRIMTLPFFTNKVVHQYSDMWEDEMDLVVSDLRNDEKVRKEGLVIRKRLQLMLYNIMYRMMFDAKFESQDDPLFIEATKFNSERSRLAQSFEYNYGDFIPLLRPFLRGYLNRCRDLQRRRLSFFNNYYVEKRREQMEANGEKHRISCAIDYIIDAQMKGEISEENVLYIVENINVAAIETTLWSMEWAIAELVNHPDVQNKIRNEISAVLKGRPVTESNLNELPHLQATVYETLRLHTPIP…
	H2DH22	Panax ginseng	Panax ginseng (H2DH22)	MAKILANSIIFTIALFSLAKLLCSPYSINFTPSQLVLPIAIIGILPFILILLSSISKSNLPPGPLSLPIFGNWLQVGNDLNHRLLAAMSKTYGPVFLLKLGSKNLAVVSDPELANQVLHTQGVEFGSRPRNVVFDIFTGNGQDMVFTIYGEHWRKMRRIMTLPFFTNKVVHQYSNMWEEEMDLVVHDLRNGKAAAREEGIVIRKRLQLMLYNIMYRMMFDAKFESQDDPLFIEATRFNSERSRLAQSFDYNYGDFIPLLRPFLRGYLNKCRDLQNRRLAFFNNYYVEKRRKIMAANGEKHKIICAMDHIIDAQMMGEISDENVLYIVENINVAAIETTLWSMEWAIAELVNHPTVQRKIRDEISTVLKGSPVTEANLHELPYLQATVKETLRLHTPIPL…
	O24315	Phaseolus vulgaris	Phaseolus vulgaris (O24315)	MTKLLHSYFSIPFSPFYVSIPIATVLFVLIIYNFFLASKNHSSTPPGPLSVPIFGNWLKVGNDLNHRVLTSMSQTYGPVFLLKLGSKNLVVVSDPELATQVLHSQGVEFGSRPRNVVFDIFTGKGQKMVFTVYGEHWRTMRTIMNLPFFTKKGVHNYSTMWEEEMELVVRDLKVNEHVRSEGIVIRKRLQLMLYNIMYRMMFDAKFESQEDPLFIQATRFNSERSRLAQSFEYNYGDFIPLLRPFLRGYLNKCKDLQSRRLAFFNTHYVQKRRQIMAANGEKHKISCAIDHIIDAQMKGEISEENVIYIVENINVAAIETTLWSMEWAIAELVNHPSVQSKIRDEISEVLKGEPVTESNLHELPYLQATVKETLRLHTPILLLVPHMNLEEAKLGGYTV…
	A0A172RUN5	Phaseolus vulgaris	Phaseolus vulgaris (A0A172RUN5)	MSCVHNNKPIFSSLVTLLLISMTKLLHSYFSIPFSPFYVSIPIATVLFVLIIYKFFLASKNHSSTPPGPLSVPIFGNWLKVGNDLNHRVLASMSQTYGPVFLLKLGSKNLVVVSDPELATQVLHSQGVEFGSRPRNVVFDIFTGNGQDMVFTVYGEHWRRMRRIMTLPFFTNKVVHNYSSMWEEEMELVVRDLKVNESVRSEGIVIRKRLQLMLYNIMYRMMFDAKFESQEDPLFIQATRFNSERSRLAQSFEYNYGDFIPLLRPFLRGYLNKCKDLQSRRLAFFNTHYVQKRRQIMAANGEKHKISCAIDHIIDAQMKGEISEENVIYIVENINVAAIETTLWSMEWAIAELVNHPSVQSKIRDEISEVLKGEPVTESNLHELPYLQATVKETLRLHT…
	B2Z6P5	Populus trichocarpa	Populus trichocarpa (B2Z6P5)	MASFVTKSMGFTLLAVASVSCIKFACPNLSTYFSPLPISVILPLLPLIVYLFSSVFTKSSTGDLPPGPVSYPMFGNWLQVGNDLNHRLLASMSQTYGPVFLLKLGSKNLAVVSDPELANQVLHTQGVEFGSRPRNVVFDIFTGNGQDMVFTIYGEHWRKMRRIMTLPFFTNKVVNQYSTSWEQEMDLVVDDLRANEKVRTEGIVIRKRLQLMLYNIMYRMMFDAKFQSQEDPLFVQATRFNSERSRLAQSFEYNYGDFIPWLRPFLRGYLNKCRDLQQRRLAFFNNYYIEKRRKIMAANGEKHKVSCAMDHIIQAQMKGEISEENVLYIVENINVAAIETTLWSMEWAIAELVNHPTVQRKIRDEIRAVLKGSPVTESNLHELPYLQATIKETLRLHTP…
	A0A6P5TDE2	Prunus avium	Prunus avium (A0A6P5TDE2)	MGYVVSKSTFCTLLTFTLLSYFTKVSSSHLSLPLPPTFSIIFLPLIPIIAYFFIHFISNHSSNLPPGPLSIPIFGNWLQVGNDLNHRLLASMSQTYGSIFLLKLGSKNLAVVSDPALATQVLHNQGIEFGSRPRNVVFDIFTGNGQDMVFTIYGDHWRKMRRIMTLPFFTNKVVQHYSNMWEEEMDQVVHDLNKDEGAKTEGIVIRKRLQLMLYNIMYRMMFNAKFESQEDPLFIEATRFNSERSRLAQSFEYNYGDFIPLLRPFLRGYLNKCRDLQSRRLAFFNHYFVEQRRKIMAANGEKHKISCAIDHIIDAQIKGEISEENVLYIVENINVAAIETTLWSMEWAIAELVNHPTIQRKIRDEISIVHKGAPVTESNLHELPYLQATVKETLRLHTP…
	A0A6P8CK68	Punica granatum	Punica granatum (A0A6P8CK68)	MGGITKFVFGLSLISVVSLVITKFALHQLFRHYMLSNPGIVSASKAVLPLIVPLVLYFIYSTLARRATYLPPGPIAIPVFGNWLQVGNDLNHRLLASMCKKYGHVFLLKLGVRNLVVVSDPELTTQVLHTQGVEFGSRPRNVVFDIFTGNGQDMVFTVYGDHWRKMRRIMTLPFFTNKVVQTYSDTWEEEMDLVVSDLKKDESVWTRGIVVRRRLQLMLYNIMYRMMFDAKFESTEDPLFIEATKFNSERSRLAQSFDYNYGDFIPLLRPFLRGYLNKCRDLQSRRLAFFNDNYVEKRRKLMAANGDKHQISCAMDHVLDAQRRGEINEANVIYIVENINVAAIETTLWSMEWAIAELVNHPRVQHNIREELKTVLKGEPITESNLHELPYLQATVKET…
	A0A2P2NGL7	Rhizophora mucronata	Rhizophora mucronata (A0A2P2NGL7)	MGFAPKSFVSAAFALALSLAISPFAKFIYPELSPRVSKPPVSIILPLLPLVAFLLRYIRNRAKNLPPGPVSIPIFGNWLQVGNDLNHRLLASMSQTYGSVFHLKLGSKSLAVVSDPELANQVLHSQGVEFGSRPRNVVFDIFTGNGQDMVFTIYGDHWRKMRRIMTVPFFTNKVVHHYSNMWETEMELVVRDLKDNEKARTEGIIVRKRLQLMLYNIMYGMMFDARFRSQEDPLFIEATKFNSERSRLAQSFEYNYGDFIPILRPFLRGYLNKCKDLQQRRLAFFNNYFVQKRREIMAANGEKHKISCAIDHIIDAELKGEISEANVLYIVENINVAAIETTLWSMEWAIAELVNHPTAQQKVRDEIKAVLKGNPVTESNLHELPYLLAAVKETLRLHS…
	B9T9S7	Ricinus communis	Ricinus communis (B9T9S7)	MGNLAAKSRILCSLIAIALAVLFTKFACPDLLKHVSLSPTSVIVPLLLLACLFTFSFNHPTNLPPGPFSIPIFGNWLQVGNDLNHRLLASMSQSYGSIFLLKLGSKNLAVVSDPELATQVLHTQGVEFGSRPRNVVFDIFTGNGQDMVFTIYGDHWRKMRRIMTLPFFTNKVVHHYSNMWKQEMDLVVRDLRDNDKVSGQGIVIRKRLQLMLYNIVYGMMFDARFQSQDDPLFIEATRFNSERSRLAQSFEYNYGDFIPLLRPFLRGYLKKCRDLQQRRLAFFNNNFVQRRRKIMAANGDKHKISCAIDHIIDAEMKGEINEENVLYIVENINVAAIETTLWSMEWAIAELVNNPTVQQKIRDEISIVLKGNRITESNLHELPYLQATVKETLRLHTPI…
	A0A7J7DSR3	Tripterygium wilfordii	Tripterygium wilfordii (A0A7J7DSR3)	MASLLAKSASCTILLIALVITLTKLLYPNLLSIILPLLPFMVYFYPSISKPSTTNLPPGPFSIPIFGNWLQVGNDLNHRLLASMSQIYGQVFLLKLGSKNLTVVSDPELANHVLHTQGVEFGSRPRNVVFDIFTGNGQDMVFTVYGDHWHKMRRIMTLPFFTNKVVHNYSDMWEEEMNLVVHDLKKDEGVRREGLVVRRRLQLMLYNIMYRMMFDAKFMSSYDPLFIEATRFNSERSRLAQSFEYNYGDFIPFLRPFLRGYLNKCKDLQSRRLTFFNNHFVEERRKIMAASGEEHKFKCAMDYIIYAQMKGEITEENVLYIVENINVAAIETTLWSMEWAIAELVNNPGVQIKIRDEIRATLKGIPVTESNLHELPYLQATVKETLRLHTPIPLLVPHM…
	A0A1S3V4Z8	Vigna radiata var. radiata	Vigna radiata var. radiata (A0A1S3V4Z8)	MSFQIKKPIFSALVSVLLISITKLFHSYFSIPFSPFNVAIPIATTLSVIIICKYFLTSKTHSSTPPGPLSVPIFGNWLQVGNDLNHRLLASMSQTYGPVFLLKLGSKNLVVVSDPELATQVLHSQGVEFGSRPRNVVFDIFTGNGQDMVFTVYGDHWRKMRRIMTLPFFTNKVVHNYSSMWEEEMDLVVRDLNLNERVGSEGIVIRKRLQLMLYNIMYRMMFDAKFESQEDPLFIQATRFNSERSRLAQSFEYNYGDFIPLLRPFLRGYLNKCKDLQSRRLAFFNTHYVEKRRQIMAANGEKHKISCAIDHIIDAQMKGEISEENVIYIVENINVAAIETTLWSMEWAIAELVNHPSVQKKIRDEISEVLKGEPVTESNLHELPYLQATVKETLRLHTP…
	A0A438GSY4	Vitis vinifera	Vitis vinifera (A0A438GSY4)	MAHLLNKPVFFSTLLTIILLSSTRLLASYLSISPPLIASFLPLAPLILYLFYSISKRSASLPPGPLSIPLFGNWLQVGNDLNHQLLASMAQKYGPVFLLKLGSKNLAVVSDPELASQDMVFTVYGDHWRKMRRIMTLPFFTNKVVHHYSEMKRLQLMLYNIMYRMMFDSKFESQRIRCSYRQRGLTLKEAGSCRAEGLHFSTTTFVEKRREIMAAKGEKHKIRCAIDHIIDAQLKGEISEANVLYIVENINVAAIETTLWSMEWAIAELVNHPHVQCKIRDEITTILQGDAVTESNLHQLPYLQATVKETLRLHAPIPLLVPHMNLEEAKLGGYTIPKESKVVVNAWWLANNPSWWKNPEEFRPERFLEEESGTDAVAGGKVDFRFLPFGVGRRSCPGI…
	A0A3L6EHM9	Zea mays	Zea mays (A0A3L6EHM9)	MAVSAARMAVATAVSLAVHWLLRSFLQAQHPALGLLFPTAVFIGIAASGNVAGAANDAPPGPPAVPVFGNWLQVGNDLNHRFLARLSARYGPVFRLRLGVRNLVVVSDPRLATEVLHTQGVEFGSRPRNVVFDIFTANGADMVFTEYGDHWRRMRRVMTLPFFTARVVQQYRGMWEAEMDAAVSDVASAAQRAAGLVVRRRLQLMLYNIMYGMMFDARFGSVDDPMFVEATRFNSERSRLAQSFDYNYGDFIPVLRPFLRGYLARCKDLQARRLAFFNSNYVEKRRKVMDAPGDKGKLRCAIDHVLQAEKSGEITPENVIYIVENINVAAIETTLWSIEWALAEVVNHPAVQRKVRDEIKAVVADHEPITESTIHRLPYLQAVIKETLRLHSPIPLLVP…
	A0A6P3ZQF3	Ziziphus jujuba	Ziziphus jujuba (A0A6P3ZQF3)	MVDLVKKSIFCTLFTIILVSFLKFFISHLPFSLPPIPLPTFLLPLLPFIFYFFHSIFNRSSNLPPGPFSIPILGNWLQVGNDLNHRLLASLAQTYGPVFLLKLGSKNLAVVSDPELASQVLHSQGVEFGSRPRNVVFDIFTGNGQDMVFTIYGDHWRKMRRIMTLPFFTNKVVHNYSDMWEEEMDLVVHDLKKDERVRTQGIVVRKRLQLMLYNIMYRMMFDTKFQSQEDPLFIDATRYNSERSRLAQSFEYNYGDFIPLLRPFLRGYLNKCRDLQTRRLAFFNNYFVEKRREIMGASGDKHKISCAIDHIIDAQMKGEISEENVLYIVENINVAAIETTLWSMEWAIAELVNHPTVQSKIREEISAVLKGEQVTESNLHELPYLQATVKETLRLHTPI…
	A0A0K9PXM5	Zostera marina	Zostera marina (A0A0K9PXM5)	MLHLCINKHDTSYLDITTSMAKMAAYLALVGIGILAIPSIIQIPVLILPLMAAALCVLFVFDNFIGKGNLPPGPISFPVFGNWLQVGNDINHIMLINLAKKFGSIFLLKLGSRNLVVVSDPKLATEVLHAQGVEFGSRPRNVVFDIFTGNGQDMVFTSYGDHWRKMRRIMTVPFFTNKVVHQNREMWEREMDFVVDDLNAKTEYATRASTEGVVIRRRLQLMLYNVVYGMMFDTRFESVDDPMFKQASMFNAERSRLAQSFEYNYGDFIPILRPFLRGYLNKCKDLQTRRLAFFNNQYVEKRREYLNSSDEGKKMKCSIDHILTAEKNGEINSDNVLYIVENINVAAIETTLWSMEWAVAELVNHPEIQTKLRKEIKDVLGNEIPLTESSLQKLPYLQA…
Liverworts, Mosses, Hornworts, Lycophytes, Ferns & Gymnosperms	QHF16161.1	Anthoceros agrestis	Anthoceros agrestis(QHF16161.1)	MASGETTLGSTNTMFLDALSILEALLATIAVLWLVKQVTSSRLKPPPGPLALPILGNWLQVGDDLNHRNLSDLAKKYGDIFLLRMGQRNVVVVSSPELAKEVLLTQGVEFGSRTRNVVFDIFTGKGQDMVFTVYGEHWRRMRRIMTVPFFTSKVVQQSRVAWEDETDRVIADLKTNPKYAAASTTGVVLRQRLQLLMYNTMYRLMFDRRFESEDDPLFVQLKALNGERSRLAQSFEYNYGDFIPVLRPLLRNYLKICQDIKDRRLALFKNHFLDERKKLLDTKRSQTAASTGKCAIDHILDAQKNGKINEDNVLYIVENINVAAIETTLWSMEWGLAELVNNPDIQQKVREELDHVLGKGTPLTEPDIQAGKLSYLAAVVKETLRLHMAIPLLVPHMNL…
	A0A1Z2R7G6	Conocephalum japonicum	Conocephalum japonicum (A0A1Z2R7G6)	MAVCLVAAGVSGVKAQREAVATSSGSSFTTVQYVLYGLLAAALGLILVMKLKEKKLKLPPGPPGVPIFGNWLQIGDDLNHRNLSELAKKYGEVVLLKMGQRNYVIVSSSELAKEVLHTQGVEFGSRTRNVVFDIFTGNGQDMVFTVYGDHWRRMRRIMTVPFFTNKVVMQSRFAWEDEISHVIKDLTASKEASTTGVIIRRRLQLMMYNIMYRMMFDRRFETVDDPLFVKLKAVNGERSRLAQSFEYNYGDFIPILRPFLRKYLAYCQELKDKRLALFKDYFIEERKKVLSTRGSNEGEKAAIDYIFESEQKGEINEDNVLYIVENINVAAIETTLWSIEWGVAELCNNPEMLKRLRNELDSTLGRGNLICEPDIPRLPYLAAFVKEVMRLHMAIPLLV…
	A0A1Z2R7H4	Conocephalum japonicum	Conocephalum japonicum (A0A1Z2R7H4)	MTELMEKVLPGSKANFTFQNVLLALLAATLLVIVIVELTRKRLKLPPGPIAVPIFGNWLQVGDDLNHANLTSMAKKYGDIFLLKMGVRNYVVISSPDLAKEVLHTQGVEFGSRTRNVVFDIFTGNGQDMVFTVYGDHWRRMRRIMTVPFFTNKVVQQSRFAWEDEINHVIKDLKADPAASTSGCIIRRRLQLMMYNIMYRLMFDRRFESMSDELFVKLSTVNRERSRLAQSFEYNYGDFIPILRPFLKGYLNQCQVLKDKRLAIFKEYFLDERKKVLAARQAKVQAGEKVAIDHIFESEEKGEINSDNVLYIVENINVAAIETTLWSIEWGIAELCNNPHMLKRIREELDTTLGRRNLITEPDIPRTPYLTAFVKEVMRFHMAIPLLVPHMNLHQAKLG…
	K7ZBW1	Cunninghamia lanceolata	Cunninghamia lanceolata (K7ZBW1)	MADVQQGSLAVVEKSLVALFVVVVGAVLVNKFRGKKLKLPPGPLAVPIFGNWLQVGDDLNHRNLGDLAKKFGKIFLLKMGRRNLVVVSSPDLAKEMLTTKGVEFGSRTRNVVFDIFTGKGQDMVFTVYGEHWRKMRRIMTVPFFTNKVVQQYRFALEDEIGRVVEDVKSRPEASTTGIVIRRRLQLMMYNIMYRIMFDRRFESEKDPLFLQLKALNDERSRLAQSFDYNYGDFIPILRPFLRGYLNICKEIKEARLNFFKEYFVEERKKLASVKTVELKCGMDYILDAQIKGEISEDNVLYIVENINAAAIETTLWSIEWGIAELVNHPHIQNKLREELDIVLGRGVQITEPDIIRLPYLQAVVKETLRLRMATPLLVPHMNLYDAKLGGYDIPAESKI…
	W5XMH0	Dryopteris fragrans	Dryopteris fragrans (W5XMH0)	MATLQLPFPVPASLEGALFSVLVVILASLAVVHLLRPKLRLPPGPLAVPIFGNWLQVGDDLNHENLSELARKYGEILLLRMGQRNLVVVSSPELAKEVLHTQGVEFGSRTRNVVFDIFTGKGQDMVFTVYGDHWRKMRRIMTVPFFTNKVVQQSRIYWEEEINYAIADLKAHPDAATKGVVIRRRLQMLMYNNMYRMMFNRRFEREDDPLFVELKRLNGERSRLAQSFEYNYGDFIPVLRPFLKRYLQLCQKIKEQRLRLFKDYFLDEHKKLTSIKPPSNDEKCAIDHILDAQKNGEINEDNVLYIIENINVAAIETTLWSVEWGIAELVNNLDVQRKVREEMRSVLGEGVPITEPDIPKLPYLHAVIKETMRLHMAIPLLVPHMNLNQAKLGGYDIPA…
	Q3L2Q3	Ginkgo biloba	Ginkgo biloba (Q3L2Q3)	MLESMNLEKGLIALFVVVVSAIFVSKLKSKKLKLPPGPFALPIFGNWLQVGDDLNHRNLTDLAKKYGEIFLLKMGQRNLVVVSSPEYAKEVLHTQGVEFGSRTRNVVFDIFTGKGQDMVFTVYGEHWRKMRRIMTVPFFTNKVVQQYRFAWEDEISRAVEDVKNRPEASTTGIVIRRRLQLMMYNIMYRMMFDRRFESEEDPLFLKLKALNGERSRLAQSFEYNYGDFIPILRPFLRGYLKICKEVKEMRLSLFKDYFINERKKLASTKGSSSLGEKCAIDHILDALDKGEINEDNVLYIVENINVAAIETTLWSMEWGLAEIVNHPDIQQKIRKELDTVLGPGVEITEPDTTRLPYLQAVVKETLRLHMAIPLLVPHMNLNQAKLGGYDIPAESKILV…
	A0A1Z2R7G7	Marchantia paleacea	Marchantia paleacea (A0A1Z2R7G7)	MLTLQNVLFGLLAATLGLILAMNLKGKKLKLPPGPPGVPIFGNWLQIGDDLNHRNMAELAKKYGDVCMLKMGQRNYVIVSSPEVAKEVLHTQGVEFGSRTRNVVFDIFTGNGQDMVFTVYGEHWRRMRRIMTVPFFTNKVVMQSRFAWEDEINHVIKDLTASKEASTTGVIIRRRLQLMMYNVMYRMMFDRRFETVDDPLFIKLKAVNGERSRLAQSFEYNYGDFIPILRPFLRKYLAYCQELKDKRLALFKEYFIEERKKILSTRGSGIGEKAAIDYIFESEQKGEINEDNVLYIVENINVAAIETTLWSIEWGVAELCNNPDIFKKLRNELDSTLGRGNLVSEPDLPQLPYLGSVVKEVMRLHMAIPLLVPHMNLHQAKLAGYDIPAESKILVNAWW…
	A0A1Z2R7G9	Marchantia paleacea	Marchantia paleacea (A0A1Z2R7G9)	MVDQLERLLPGSSAALTMQNVLYGLLAATLLVILILELRKERLKLPPGPRAVPIFGNWLQVGDDLNHRNLAEMSKKYGDIFLLKMGVKNYVGISSPELAKEVLHTQGVEFGSRTRNVVFDIFTGNGQDMVFTVYGEHWRRMRRIMTVPFFTSKVVQQSRFAWEDEINHVIKDLKADPEASTTGCIIRRRLQLMMYNVMYRMMFDRRFESVKDELFIRLSTVNRERSQLAQSFDYNYGDFIPILRPFLKKYLARCQALKDKRLAIFKEYFIDERKKVLAAREARRQAGEKVAIDFIFESEKKGEINFDNVLYIVENINVAAIETTLWSIEWGVAELCNNPHMLKRIRTELDTVLGRGNLITEPDIPRCEYLTAFVKEVMRLHMAIPLLVPHMNLHKAKLA…
	F8QM88	Physcomitrium patens	Physcomitrium patens (F8QM88)	MAGTITMEAASLASMFTFNNIVQGLCVAVFLGIVIMKLRAPKLKLPPGPFALPIVGNWLQVGDDLNQRNLAEISQKYGDVFLLKMGQRNLVVVSSPDIAKDVLHTQGVEFGSRTRNVVFDIFTGNGQDMVFTVYGEHWRRMRRIMTVPFFTNKVVQHSRYAWEEETDYVIKDLKARPEAATSGVIIRRRLQLMMYNIMYRMMFNSRFETEDDPLFVKLKALNGERSRLAQSFDYNYGDFIPILRPFLKGYLKTCQDVKDRRLALFKEHFVDERKKLNSVNPPKSEAEKCAIDHILEAQKKGEINEDNVLYIVENINVAAIETTLWSIEWGIAELVNNQEIQTRIRNELDSILGKGNLVSEPDTYNNKLPYLTAFVKEVMRLHMAIPLLVPHMNINQAKL…
	A0A0G7ZP02	Picea glauca	Picea glauca (A0A0G7ZP02)	MESATVANLEKGLLAVFAVIVGAIFISKLISKKLKLPPGPLAVPIFGNWLQVGDDLNHRNLGDLAKKYGEIFLLKMGQRNLVVVSSPELAKEVLHTQGVEFGSRTRNVVFDIFTGKGQDMVFTVYGEHWRKMRRIMTVPFFTNKVVQQYRFAWEDEIGRAVDDIKKRPEASTTGIVIRRRLQLVMYNIMYRMMFDRRFESEEDPLFLRLKALNGERSRLAQSFEYNYGDFIPVLRPFLRGYLKICKDVKERRLTLFKDYFVDERKKLGSTMGSNVTGDKCAIDHIFEAQDKGEINEDNVLYIVENINVAAIETTLWSMEWGIAEIVNHPEIQQKIRDELDAVVGPGVPLTEPDTVRLPYLQAVVKETLRLHMAIPLLVPHMNLHQAKLGGYDIPAESKI…
	Q9XEH8	Pinus taeda	Pinus taeda (Q9XEH8)	MEIMTVASLEKGLLAIFAVIVGAIFISKLKSKKLKLPPGPLAVPIFGNWLQVGDDLNHRNLGDLAKKYGEIFLLKMGQRNLVVVSSPDLAKEVLHTQGVEFGSRTRNVVFDIFTGKGQDMVFTVYGEHWRKMRRIMTVPFFTNKVVQQYRFAWEDELGRAVDDIKKRPEASTTGIVIRRRLQLVMYNIMYRMMFDRRFESEDDPLFLRLKALNGERSRLAQSFEYNYGDFIPVLRPFLRGYLKICKEVKESRLLLFKDYFIDERKKLASTTGSKVTGDKCAIDHIFEAEEKGEINEDNVLYIVENINVAAIETTLWSMEWGLAEIVNHPEIQQKIRAELDAVIGRGVPLTEPDTTKLPYLQAVVKETLRLHMAIPLLVPHMNLHQAKLGGYDIPAESKI…
	A0A1Z2R7G8	Plagiochasma appendiculatum	Plagiochasma appendiculatum (A0A1Z2R7G8)	MGTGFSTMAVCLIAAGMSKVTAEAEEVVAAPSGSNSAWTLQNVLYGLLAATLGVILLMKLKEKKLKLPPGPTGVPIFGNWLQIGDDLNHRNLAELSKKYGEVFLLKMGQRNYVIVSSPELAKEVLHTQGVEFGSRTRNVVFDIFTGKGQDMVFTVYGEHWRRMRRIMTVPFFTNKVVMQSRFAWEDEINHVIKDLTASKEASTTGVIIRRRLQLMMYNVMYRLMFDRRFETETDPLFVKLKAVNGERSRLAQSFEYNYGDFIPILRPFLRKYLAYCQELKDKRLALFKEYFIEERKKLLNTRGANDGEKVAIDYIFESQQKGEINEDNVLYIVENINVAAIETTLWSIEWGVAELCNNPDMLKRVRNELDSVLGRGNLVCEPDLPRLPYLAAFVKEVMR…
	F8QM89	Selaginella moellendorffii	Selaginella moellendorffii (F8QM89)	MDRGSATLLAVAAMINVASAAEEAALAAAASSPLRLETVLFGLLALVLGAILASRALGPKLKLPPGPPAVPIFGNWLQVGDDLNHRNLAELAKKYGEIFLLKMGQRNLVVVSSPELAKEVLHTQGVEFGSRTRNVVFDIFTGKGQDMVFTVYGEHWRRMRRIMTVPFFTNKVVQQSRPVWEQEIEFVLKDLLANKEAQEGGTVIRRRLQLLMYNVMYKMMFDRRFESEDDPLFLKLRQLNGERSRLAQSFEYNYGDFIPILRPFLKRYLQMCKDVKENRLGLFKKYFLDERKQLLNAGKTGPDKVAIDHILEAQKQGEITEANVLYIVENINVAAIETTLWSMEWVIAELVNNRDIQDKVREELDRVLGPGVAITEPDIPKFTYLTAVIKETFRYHMAI…
